# Supplementary material for: Distinct gene-expression profiles characterize mammary tumors developed in transgenic mice expressing constitutively active and C-terminally truncated variants of STAT5
Source: BMC Genomics. 2009 May 18;10:231. doi: 10.1186/1471-2164-10-231 (PMC2689279; doi:10.1186/1471-2164-10-231)
Supplement: Additional file 1 — Supporting information. Primers list and bioinformatical analyses of differentially expressed genes in tumors caused by the STAT5ca and STAT5Δ750 variants. Data sheet A. List of primers used to amplify coding regions of the following listed genes. Data sheet B. List of features with a significant (P < 0.05), over twofold difference in expression between STAT5Δ750- and STAT5ca-induced tumors. Data sheet C. IPA classification of the differentially expressed genes in tumors induced by STAT5ca and the STAT5Δ750 transgenes. List of genes comprising the process annotation to biological function and/or disease is presented. Data sheet D. Clustering of genes with a significant (P < 0.05), over twofold difference in expression in tumors caused by the two STAT5 variants. Data sheet E. Clustering and IPA classification of the differentially expressed genes in tumors caused by STAT5ca and STAT5Δ750 variants. Data sheet F. List of specifically affected genes and those differentially expressed in each of the tumor sets relative to the mammary gland. Data sheet G. Set of 14 genes with expression levels that associate the effect of STAT5Δ750 with the resulting carcinoma phenotype and the effect of STAT5ca with the papillary adenocarcinoma phenotype. [file 1471-2164-10-231-S1.xls]

## Sheet: Sheet A.
List of primers used to amplify coding regions of the following listed genes.
Gene name	Description	Forward primer	Reverse primer
Edg3	endothelial differentiation, sphingolipid G-protein-coupled receptor, 3	5'-CTTGCAGAACGAGAGCCTATT-3'	5'-AGGGAACAATTGGGAGAGTG-3'
Mapk8	mitogen activated protein kinase 8	5'- CCGGACAAGCAGTTAGATGA-3'	5'- AGTTCGTTCCTCCAAATCCA-3'
Wnt8a	wingless-related MMTV integration site 8A	5'- ACCTTGTTCTCCTGGCTTGT-3'	5'- GATGTGCACCCAAATCAAAC -3'
Ptn	pleiotrophin	5'- TTTCATCTTGGCAGCTGTG-3'	5'- CACACTCCACTGCCATTCTC-3'
Foxk1	forkhead box K1	5'- CACGCTGTACCCACGAATAG-3'	5'- ACCACTGGAGTGGATGAACTT-3'
Tyrp1	tyrosinase-related protein 1	5'- TGGATTTCTCTCACGAAGGA-3'	5'- CTCCTGCATGTCTCTCTCCA-3'
16S	16S ribosoma	5’GCTAAACGAGGGTCCAACTGTCT-3’	5’ GCTCCATAGGGTCTTCTCGTCTT-3’

## Sheet: Sheet B.
List of features with a significant (P < 0.05), over twofold difference in expression between STAT5Δ750- and STAT5ca-induced tumors.
Affymetrix I.D.	p-value	Fold change (BLG/STAT5Δ750/ BLG/STAT5ca)	Common	Description
1422990_at	0.00978	22.54	Met	met proto-oncogene
1427344_s_at	0.000599	18.65	Rasd2	RIKEN cDNA 4930526B11 gene
1427760_s_at	0.0255	17.67	Mrpplf4	proliferin
1448152_at	0.0177	14.13	Igf2	insulin-like growth factor 2
1427257_at	0.00642	11.41	Cspg2	chondroitin sulfate proteoglycan 2
1425425_a_at	0.0359	10.66	Wif1	Wnt inhibitory factor 1
1454714_x_at	0.00663	10.09	Phgdh	Transcribed sequence with strong similarity to protein sp:Q61753 (M.musculus) SERA_MOUSE D-3-phosphoglycerate dehydrogenase
1450813_a_at	0.0213	8.976	Tnni1	troponin I, skeletal, slow 1
1448067_at	0.0475	8.374		CDNA clone IMAGE:3467217, partial cds
1420364_at	0.00548	8.264	Gpr87	G protein-coupled receptor 87
1419764_at	0.0241	8.111	Chi3l3	chitinase 3-like 3
1460238_at	0.00506	8.071	Msln	mesothelin
1421279_at	0.0354	7.722	Lamc2	laminin, gamma 2
1452090_a_at	0.00326	7.693	Olfm3	olfactomedin 3
1416211_a_at	0.0132	7.2	Ptn	pleiotrophin
1419724_at	0.0273	7.053	Edar	ectodysplasin-A receptor
1427279_at	0.00961	6.883	1700024K14Rik	RIKEN cDNA 1700024K14 gene
1418193_at	0.00492	6.787	Mnt	max binding protein
1418309_at	0.0258	6.556	Tnfrsf11b	tumor necrosis factor receptor superfamily, member 11b (osteoprotegerin)
1417422_at	0.00729	6.266	Gnmt	glycine N-methyltransferase
1448181_at	0.0476	6.26	Klf15	Kruppel-like factor 15
1438119_at	0.0044	6.178	Itgb1	BB443308 RIKEN full-length enriched, 9 days embryo Mus musculus cDNA clone D030040I17 3' similar to Y00769 Murine mRNA for integrin beta subunit, mRNA sequence.
1420027_at	0.000871	5.907	C80171	Transcribed sequences
1426140_x_at	0.00722	5.881	Klra5	killer cell lectin-like receptor, subfamily A, member 6
1460661_at	0.00716	5.833	Edg3	endothelial differentiation, sphingolipid G-protein-coupled receptor, 3
1449102_at	0.025	5.788	Ebf2	early B-cell factor 2
1452987_at	0.022	5.777	4930553M18Rik	RIKEN cDNA 4930553M18 gene
1427802_a_at	0.00569	5.498	Tcrg-V4	0 day neonate thymus cDNA, RIKEN full-length enriched library, clone:A430046D16 product:unclassifiable, full insert sequence
1456471_x_at	0.0202	5.495	Phgdh	Transcribed sequence with strong similarity to protein sp:Q61753 (M.musculus) SERA_MOUSE D-3-phosphoglycerate dehydrogenase
1427154_at	0.00277	5.486	Krt2-17	keratin complex 2, basic, gene 17
1446086_s_at	0.00982	5.48	Gli2	GLI-Kruppel family member GLI2
1452543_a_at	0.0459	5.39	Scgb1a1	secretoglobin, family 1A, member 1 (uteroglobin)
1415861_at	0.0074	5.352	Tyrp1	tyrosinase-related protein 1
1419086_at	0.022	5.292	Fgfbp1	fibroblast growth factor binding protein 1
1451063_at	0.0118	5.225	Stxbp4	syntaxin binding protein 4
1417356_at	0.00189	5.198	Peg3	paternally expressed 3
1451418_a_at	0.0475	5.046	Ssb4	SPRY domain-containing SOCS box 4
1451578_at	0.0234	4.941	4933417K04Rik	RIKEN cDNA 4933417K04 gene
1449806_at	0.0109	4.785		vc51d03.r1 Knowles Solter mouse 2 cell Mus musculus cDNA clone IMAGE:778085 3', mRNA sequence.
1452402_at	0.0277	4.664	Uchl3	ubiquitin carboxyl-terminal esterase L3 (ubiquitin thiolesterase)
1460232_s_at	0.0145	4.596	Hsd3b2	hydroxysteroid dehydrogenase-6, delta<5>-3-beta
1418733_at	0.0201	4.578	Twist1	twist gene homolog 1 (Drosophila)
1452077_at	0.00643	4.564	Ddx3y	DEAD (Asp-Glu-Ala-Asp) box polypeptide 3, Y-linked
1422182_at	0.0162	4.508	Hnf4g	hepatocyte nuclear factor 4, gamma
1425687_at	0.0169	4.481	Cflar	601087844F1 NCI_CGAP_Mam5 Mus musculus cDNA clone IMAGE:3482554 5', mRNA sequence.
1450175_a_at	0.0151	4.475	Ctsm	cathepsin M
1425278_at	0.0295	4.423	Ube4a	ubiquitination factor E4A, UFD2 homolog (S. cerevisiae)
1425826_a_at	0.0287	4.4	Sorbs1	sorbin and SH3 domain containing 1
1438642_at	0.0337	4.373	Galk2	AV278176 RIKEN full-length enriched, adult male testis (DH10B) Mus musculus cDNA clone 4933400E08 3', mRNA sequence.
1415801_at	0.0276	4.332	Gja1	gap junction membrane channel protein alpha 1
1417355_at	0.0433	4.311	Peg3	paternally expressed 3
1420545_a_at	0.0479	4.298	Chn1	chimerin (chimaerin) 1
1422942_at	0.0114	4.251	Galr2	galanin receptor 2
1427512_a_at	0.0478	4.232	Lama3	M.musculus mRNA for laminin-5, alpha3B chain.
1433845_x_at	0.029	4.225	Dusp9	dual specificity phosphatase 9
1448254_at	0.0145	4.21	Ptn	pleiotrophin
1421620_at	0.021	4.205	Il5ra	interleukin 5 receptor, alpha
1435148_at	0.0361	4.198	Atp1b2	ATPase, Na+/K+ transporting, beta 2 polypeptide
1449647_at	0.0151	4.144		Transcribed sequence with moderate similarity to protein sp:P00722 (E. coli) BGAL_ECOLI Beta-galactosidase
1430290_at	0.0413	4.135	Rps15a	Transcribed sequence with strong similarity to protein sp:P39027 (H.sapiens) RS1A_HUMAN 40S ribosomal protein S15a
1422135_at	0.00725	4.117	Zfp146	zinc finger protein 146
1456278_x_at	0.0135	4.115	D15Ertd747e	BB225331 RIKEN full-length enriched, adult male aorta and vein Mus musculus cDNA clone A530090N06 3', mRNA sequence.
1417917_at	0.0103	4.111	Cnn1	calponin 1
1450461_at	0.00879	4.086	Tcf7	transcription factor 7, T-cell specific
1421759_a_at	0.0156	4.049	Foxk1	forkhead box K1
1427635_at	0.0195	4.02	Kif5c	kinesin family member 5A
1421346_a_at	0.0271	4.008	Slc6a6	solute carrier family 6 (neurotransmitter transporter, taurine), member 6
1427489_at	0.0455	3.974	Itga8	integrin alpha 8
1422368_at	0.0245	3.971	V1ra5	go_component: cellular_component unknown [goid 0008372] [evidence ND]; go_component: integral to membrane [goid 0016021] [evidence TAS] [pmid 12466851]; go_function: receptor activity [goid 0004872] [evidence ISS] [pmid 11116090]; go_function: rhodopsin-like receptor activity [goid 0001584] [evidence ISS] [pmid 12466851]; go_function: pheromone receptor activity [goid 0016503] [evidence ISS] [pmi…
1420525_a_at	0.0224	3.947	Otc	ornithine transcarbamylase
1450827_at	0.0251	3.927	Kif23	kinesin family member 23
1421590_at	0.0438	3.913	Mrgprh	G protein-coupled receptor 90
1420574_at	0.00693	3.903	1700065I17Rik	RIKEN cDNA 1700065I17 gene
1423028_at	0.0296	3.882	Ifna2	interferon alpha family, gene 2
1450140_a_at	0.0403	3.878	Cdkn2a	cyclin-dependent kinase inhibitor 2A
1424471_at	0.0471	3.852	Rapgef3	Rap guanine nucleotide exchange factor (GEF) 3
1451759_at	0.00879	3.832	Masp2	mannan-binding lectin serine protease 2
1452553_at	0.0216	3.83		Clone IMAGE:6494162, mRNA
1420891_at	0.0169	3.829	Wnt7b	wingless-related MMTV integration site 7B
1426284_at	0.0495	3.818	9030623C06Rik	RIKEN cDNA 9030623C06 gene
1426657_s_at	0.0273	3.815	Phgdh	3-phosphoglycerate dehydrogenase
1422228_at	0.0112	3.803	Wnt8a	wingless-related MMTV integration site 8A
1422262_a_at	0.0259	3.789	Lhx6	LIM homeobox protein 6
1451594_s_at	0.00739	3.787	Serpinb6c	serine (or cysteine) proteinase inhibitor, clade B, member 6c
1421190_at	0.0258	3.762	Gabrb3	gamma-aminobutyric acid (GABA-A) receptor, subunit beta 3
1422398_at	0.0193	3.756	Hist1h1e	histone 1, H1e
1423619_at	0.0192	3.753	Rasd1	RAS, dexamethasone-induced 1
1451697_a_at	0.0123	3.743	Evc	Ellis van Creveld gene homolog (human)
1418156_at	0.0364	3.74	Kcne4	potassium voltage-gated channel, Isk-related subfamily, gene 4
1418545_at	0.00706	3.733	Wasf1	WASP family 1
1422846_at	0.0275	3.722	Rbp2	retinol binding protein 2, cellular
1456461_at	0.0365	3.712	Ewsh	Ewing sarcoma homolog
1426337_a_at	0.0321	3.71	Tead4	TEA domain family member 4
1437917_at	0.0348	3.693	D530037H12Rik	13 days embryo stomach cDNA, RIKEN full-length enriched library, clone:D530037H12 product:unknown EST, full insert sequence
1439028_at	0.00115	3.693	1810045K17Rik	mb43g04.x1 Soares mouse p3NMF19.5 Mus musculus cDNA clone IMAGE:332214 3', mRNA sequence.
1443996_at	0.00488	3.689		Adult male aorta and vein cDNA, RIKEN full-length enriched library, clone:A530061A19 product:unknown EST, full insert sequence
1420701_at	0.00573	3.681	Klk1	kallikrein 9
1422206_at	0.00455	3.675	B3galt1	UDP-Gal:betaGlcNAc beta 1,3-galactosyltransferase, polypeptide 1
1419437_at	0.0341	3.656	Sim2	single-minded 2
1437746_at	0.0135	3.646	Lrrtm1	AV333542 RIKEN full-length enriched, adult male medulla oblongata Mus musculus cDNA clone 6330548G06 3', mRNA sequence.
1419956_at	0.0469	3.642	C77144	C77144 Mouse 3.5-dpc blastocyst cDNA Mus musculus cDNA clone J0026F01 3' similar to Mus musculus ORR1a transposon-like element, clone ORR-F, mRNA, mRNA sequence.
1421605_a_at	0.0431	3.634	Aqp9	aquaporin 9
1436201_x_at	0.0234	3.628	Mbp	myelin basic protein
1418175_at	0.0277	3.591	Vdr	vitamin D receptor
1420451_at	0.0471	3.585	Accn5	amiloride-sensitive cation channel 5, intestinal
1450600_at	0.00232	3.58	Olfr1507	gene for odorant receptor MOR10
1430545_at	0.0228	3.568	AA545217	expressed sequence AA545217
1426127_x_at	0.0459	3.565	Klra22	Mus musculus lectin-related NK cell receptor LY49R mRNA, complete cds.
1460508_at	0.00788	3.554	Mrpl1	mitochondrial ribosomal protein L1
1422929_s_at	0.00879	3.524	Atoh7	atonal homolog 7 (Drosophila)
1449675_at	0.0291	3.522	Ccnb1	cyclin B1
1417899_at	0.0137	3.519	Zp3r	zona pellucida 3 receptor
1421742_at	0.00485	3.475	Gdi2	guanosine diphosphate (GDP) dissociation inhibitor 2
1426131_at	0.0478	3.472	1700036D21Rik	RIKEN cDNA 1700036D21 gene
1425162_at	0.0324	3.442	Rorb	RAR-related orphan receptor beta
1418848_at	0.0457	3.419	Aqp7	aquaporin 7
1417812_a_at	0.0177	3.407	Lamb3	laminin, beta 3
1449754_at	0.0364	3.405	AA511261	vh78d01.r1 Knowles Solter mouse E6 5d whole embryo Mus musculus cDNA clone IMAGE:893089 3', mRNA sequence.
1433924_at	0.047	3.404	Peg3	paternally expressed 3
1421255_a_at	0.0344	3.377	Cabp1	calcium binding protein 1
1417327_at	0.0281	3.374	Cav2	caveolin 2
1419961_s_at	0.0306	3.316	C330003B14Rik	RIKEN cDNA C330003B14 gene
1423501_at	0.00641	3.315	Max	Max protein
1451955_a_at	0.0128	3.292	Cacna2d2	calcium channel, voltage-dependent, alpha 2/delta subunit 2
1424626_at	0.0139	3.256	2010003K11Rik	RIKEN cDNA 2010003K11 gene
1446971_at	0.0354	3.24	D10Wsu159e	H3005H01-3 NIA Mouse 15K cDNA Clone Set Mus musculus cDNA clone H3005H01 3', mRNA sequence.
1452562_at	0.00824	3.237	Jarid1d	jumonji, AT rich interactive domain 1D (Rbp2 like)
1460305_at	0.028	3.219	Itga3	integrin alpha 3
1450188_s_at	0.0407	3.211	Lipg	lipase, endothelial
1457970_at	0.0163	3.207	Actr1a	ARP1 actin-related protein 1 homolog A (yeast)
1419222_at	0.00788	3.2	Tbxa2r	thromboxane A2 receptor
1450263_at	0.0188	3.181	Pcdhb5	protocadherin beta 5
1425083_at	0.0269	3.18	Otor	otoraplin
1428013_at	0.0411	3.158	6030458C11Rik	RIKEN cDNA 6030458C11 gene
1427004_at	0.0405	3.105	Fbxo2	F-box only protein 2
1429388_at	0.0427	3.105	Nanog	Nanog homeobox
1452160_at	0.0288	3.098	Tiparp	TCDD-inducible poly(ADP-ribose) polymerase
1416124_at	0.0399	3.079	Ccnd2	cyclin D2
1427613_at	0.0251	3.077	Mcpr1	Transcribed sequence with weak similarity to protein ref:NP_081764.1 (M.musculus) RIKEN cDNA 5730493B19 [Mus musculus]
1450608_at	0.0115	3.056	Hist1h1t	histone 1, H1t
1420217_x_at	0.0073	3.054		BB556127 RIKEN full-length enriched, 2 days pregnant adult female ovary Mus musculus cDNA clone E330022K16 3', mRNA sequence.
1437543_at	0.0223	3.045	D3Ertd330e	DNA segment, Chr 3, ERATO Doi 330, expressed
1425982_a_at	0.0365	3.038	Wrn	Werner syndrome homolog (human)
1420892_at	0.0345	3.024	Wnt7b	wingless-related MMTV integration site 7B
1426115_a_at	0.0494	3.014	Kcnj9	potassium inwardly-rectifying channel, subfamily J, member 9
1450584_at	0.038	3.014	Hoxd11	homeo box D11
1432006_at	0.0319	3.004	Ap2a2	Mus musculus adult male tongue cDNA, RIKEN full-length enriched library, clone:2310041F10 product:adaptor protein complex AP-2, alpha 2 subunit, full insert sequence.
1450148_at	0.015	2.965	Mcoln3	mucolipin 3
1456136_at	0.0351	2.96	C81431	Transcribed sequences
1431336_at	0.0317	2.954	4933425F03Rik	RIKEN cDNA 4933425F03 gene
1451105_at	0.0454	2.943	B130052G07Rik	RIKEN cDNA B130052G07 gene
1419891_s_at	0.0429	2.941	C77545	H3037C10-3 NIA Mouse 15K cDNA Clone Set Mus musculus cDNA clone H3037C10 3', mRNA sequence.
1422423_at	0.00391	2.937	Magea2	synonym: Mage-a7; Mus musculus melanoma antigen, family A, 7 (Magea7), mRNA.
1451968_at	0.0271	2.925	Xrcc5	X-ray repair complementing defective repair in Chinese hamster cells 5
1425291_at	0.00956	2.914	Foxj1	forkhead box J1
1448972_at	0.0465	2.913	Gria1	glutamate receptor, ionotropic, AMPA1 (alpha 1)
1421929_at	0.0462	2.908	Epha4	Eph receptor A4
1425450_at	0.0087	2.901	Chi3l3	chitinase 3-like 4
1448031_at	0.0349	2.89	AW050213	mw31f08.r1 Soares mouse 3NME12 5 Mus musculus cDNA clone IMAGE:672327 5', mRNA sequence.
1418785_at	0.0045	2.889	Mapk8ip2	mitogen-activated protein kinase 8 interacting protein 2
1450529_at	0.0153	2.872	H2-M9	histocompatibility 2, M region locus 9
1421683_at	0.033	2.87	Tcte3	t-complex-associated testis expressed 3
1425955_at	0.0284	2.865	Cav2	caveolin 2
1427626_at	0.0413	2.852	Muc5b	mucin 5, subtype B, tracheobronchial
1424470_a_at	0.00544	2.85	Rapgef3	Rap guanine nucleotide exchange factor (GEF) 3
1426658_x_at	0.0205	2.83	Phgdh	3-phosphoglycerate dehydrogenase
1454120_a_at	0.00203	2.806	Rnf134	ring finger protein 134
1425623_a_at	0.0215	2.795	Cbs	cystathionine beta-synthase
1420410_at	0.00352	2.782	Nr5a2	nuclear receptor subfamily 5, group A, member 2
1420931_at	0.00223	2.776	Mapk8	mitogen activated protein kinase 8
1455758_at	0.0478	2.776	Prkcc	protein kinase C, gamma
1437621_x_at	0.046	2.763		AV216768 RIKEN full-length enriched, ES cells Mus musculus cDNA clone 2410167D16 3' similar to L21027 Mus musculus A10 mRNA, mRNA sequence.
1420228_at	0.0107	2.761		AV240479 RIKEN full-length enriched, 10 day neonate skin Mus musculus cDNA clone 4732441A12 3', mRNA sequence.
1452567_at	0.0364	2.753	Gcap8	granule cell antiserum positive 8
1425203_at	0.0156	2.743	2810457M08Rik	Hypothetical gene supported by NM_030242 (LOC380624), mRNA
1421554_at	0.0291	2.724	Lmx1a	LIM homeobox transcription factor 1 alpha
1418144_a_at	0.00605	2.714	Pip5k1b	phosphatidylinositol-4-phosphate 5-kinase, type 1 beta
1419540_at	0.0191	2.702	Fthl17	ferritin, heavy polypeptide-like 17
1451553_at	0.0373	2.702	Art5	ADP-ribosyltransferase 5
1455946_x_at	0.0499	2.695	Tmsb10	M.musculus mRNA for testis-specific thymosin beta-10
1423250_a_at	0.0173	2.682	Tgfb2	601791518F1 NCI_CGAP_Lu30 Mus musculus cDNA clone IMAGE:4021972 5', mRNA sequence.
1422866_at	0.0274	2.677	Col13a1	procollagen, type XIII, alpha 1
1448285_at	0.0221	2.676	Rgs4	regulator of G-protein signaling 4
1440323_at	0.00913	2.669	R74640	Transcribed sequences
1422562_at	0.0174	2.663	Rrad	Ras-related associated with diabetes
1449094_at	0.00262	2.661	Gja7	gap junction membrane channel protein alpha 7
1448017_at	0.0434	2.66	A430103N23Rik	BB654971 RIKEN full-length enriched, 9 days embryo Mus musculus cDNA clone D030018E03 5', mRNA sequence.
1424084_at	0.0441	2.656	Rod1	BB519382 RIKEN full-length enriched, 16 days neonate heart Mus musculus cDNA clone D830035N10 3' similar to AB023966 Rattus norvegicus mRNA for Rod1, mRNA sequence.
1422758_at	0.0169	2.647	Chst2	carbohydrate sulfotransferase 2
1449797_x_at	0.00519	2.623		AV354142 RIKEN full-length enriched, 2 days neonate sympathetic ganglion Mus musculus cDNA clone 7120423I05 3' similar to X15475 Mouse mRNA fragment for peripherin (AA 55 - 493), mRNA sequence.
1420408_a_at	0.00097	2.607	Abcc9	ATP-binding cassette, sub-family C (CFTR/MRP), member 9
1449927_at	0.0435	2.603	S100a5	S100 calcium binding protein A5
1455740_at	0.0185	2.601	Hnrpa1	heterogeneous nuclear ribonucleoprotein A1
1453914_at	0.0335	2.584	Hspb1	unnamed protein product; heat shock protein, 25 kDa (MGD|MGI:96240) putative; Mus musculus 0 day neonate skin cDNA, RIKEN full-length enriched library, clone:4632415I09 product:heat shock protein, 25 kDa, full insert sequence.
1421485_at	0.0494	2.581	Ttbk1	tau tubulin kinase 1
1451934_at	0.0447	2.576	H2-K1	histocompatibility 2, K region
1439240_x_at	0.0463	2.563	Lin7b	lin 7 homolog b (C. elegans)
1422473_at	0.0342	2.556	Pde4b	phosphodiesterase 4B, cAMP specific
1424507_at	0.00511	2.551	Rin1	Ras and Rab interactor 1
1416077_at	0.0266	2.544	Adm	adrenomedullin
1419886_at	0.0163	2.536	DXErtd223e	Transcribed sequences
1419568_at	0.0232	2.53	Mapk1	mitogen activated protein kinase 1
1452546_x_at	0.011	2.526	Defb11	defensin beta 11
1419541_at	0.0342	2.507	4930403L05Rik	RIKEN cDNA 4930403L05 gene
1427285_s_at	0.0347	2.507	2210401K01Rik	RIKEN cDNA 2210401K01 gene
1451345_at	0.0209	2.499	Mtap	methylthioadenosine phosphorylase
1427823_at	0.0205	2.496		M.musculus RNA for 18.8 family from nasopharyngeal carcinoma tumour.
1451827_a_at	0.0128	2.481	Nox4	NADPH oxidase 4
1417644_at	0.0286	2.474	Sspn	sarcospan
1419319_at	0.0251	2.472	Saa4	serum amyloid A 4
1419326_at	0.0488	2.465	1700028P14Rik	RIKEN cDNA 1700028P14 gene
1432675_at	0.046	2.465	4833432B22Rik	RIKEN cDNA 4833432B22 gene
1423013_at	0.0159	2.442	Foxf1a	forkhead box F1a
1419161_a_at	0.046	2.436	Nox4	NADPH oxidase 4
1448734_at	0.0217	2.425	Cp	BB332449 RIKEN full-length enriched, 6 days neonate medulla oblongata Mus musculus cDNA clone B730048G11 3', mRNA sequence.
1460541_at	0.0203	2.416	AI643885	expressed sequence AI643885
1451839_a_at	0.0342	2.414	Pde7a	phosphodiesterase 7A
1454090_at	0.000394	2.414	Tprt	unnamed protein product; putative trans-prenyltransferase (MGD|MGI:1889278); Mus musculus 11 days embryo whole body cDNA, RIKEN full-length enriched library, clone:2700031G06 product:trans-prenyltransferase, full insert sequence.
1417280_at	0.0438	2.411	Slc17a1	solute carrier family 17 (sodium phosphate), member 1
1419429_at	0.046	2.411	Cntfr	ciliary neurotrophic factor receptor
1454265_a_at	0.0218	2.405	Abcb10	Mus musculus 10 days embryo whole body cDNA, RIKEN full-length enriched library, clone:2610027L15 product:ATP-binding cassette, sub-family B (MDR/TAP), member 10, full insert sequence.
1456521_at	0.00875	2.384		Transcribed sequences
1450800_at	0.0341	2.378	Syt8	synaptotagmin 8
1450922_a_at	0.0186	2.377	Tgfb2	601791518F1 NCI_CGAP_Lu30 Mus musculus cDNA clone IMAGE:4021972 5', mRNA sequence.
1420961_a_at	0.00188	2.373	Ivns1abp	influenza virus NS1A binding protein
1419146_a_at	0.0273	2.371	Gck	glucokinase
1450001_a_at	0.0313	2.362	Ush1c	Usher syndrome 1C homolog (human)
1450977_s_at	0.0483	2.351	Ndrg1	N-myc downstream regulated 1
1422281_at	0.018	2.346	Sstr4	somatostatin receptor 4
1431653_at	0.0349	2.329	Tcrb-J	T-cell receptor beta, variable 13
1418464_at	0.0271	2.301	Matn4	matrilin 4
1425578_a_at	0.0148	2.3	Gfra2	glial cell line derived neurotrophic factor family receptor alpha 2
1451733_at	0.037	2.3	Gcnt2	Mus musculus IGnT B mRNA for beta-1,6-N-acetylglucosaminyltransferase B, complete cds.
1451258_at	0.0237	2.283	Psca	prostate stem cell antigen
1425691_at	0.0348	2.266	B3gat1	beta-1,3-glucuronyltransferase 1 (glucuronosyltransferase P)
1427010_s_at	0.0402	2.266	Lama5	laminin, alpha 5
1428019_at	0.0454	2.264	4932425I24Rik	RIKEN cDNA 4932425I24 gene
1428111_at	0.0367	2.258	Slc38a4	solute carrier family 38, member 4
1434400_at	0.048	2.258	Tgif2	TGFB-induced factor 2
1423089_at	0.0316	2.25	Tmod3	tropomodulin 3
1416022_at	0.0221	2.247	Fabp5	fatty acid binding protein 5, epidermal
1438133_a_at	0.00803	2.246	Cyr61	cysteine rich protein 61
1429109_at	0.0302	2.239	Msl2	male-specific lethal-2 homolog (Drosophila)
1438468_at	0.0118	2.237	Pramel4	Similar to PRAMEl4 (LOC384075), mRNA
1426431_at	0.0245	2.234	Jag2	AV264681 RIKEN full-length enriched, adult male testis (DH10B) Mus musculus cDNA clone 4930502C11 3' similar to Y14331 Mus musculus partial mRNA for jagged2 protein, clone MB16, mRNA sequence.
1418805_at	0.0217	2.227	Sct	secretin
1449496_at	0.0141	2.223	2010109I03Rik	RIKEN cDNA 2010109I03 gene
1418571_at	0.0251	2.218	Tnfrsf12a	tumor necrosis factor receptor superfamily, member 12a
1433658_x_at	0.0347	2.218	Pcbp4	poly(rC) binding protein 4
1438556_a_at	0.0492	2.217	Tmod3	BB224629 RIKEN full-length enriched, adult male aorta and vein Mus musculus cDNA clone A530087H15 3' similar to AF237630 Mus musculus ubiquitous tropomodulin U-Tmod mRNA, mRNA sequence.
1453389_a_at	0.0418	2.217	Aps	adaptor protein with pleckstrin homology and src
1430512_a_at	0.00867	2.214	Igbp1b	immunoglobulin (CD79A) binding protein 1b
1454791_a_at	0.017	2.205	Rbbp4	retinoblastoma binding protein 4
1418189_s_at	0.0319	2.203	Ramp2	receptor (calcitonin) activity modifying protein 2
1449054_a_at	0.0491	2.202	Pcbp4	poly(rC) binding protein 4
1456584_x_at	0.0374	2.191	Phgdh	BB495884 RIKEN full-length enriched, 13 days embryo stomach Mus musculus cDNA clone D530050H10 3' similar to L21027 Mus musculus A10 mRNA, mRNA sequence.
1452663_at	0.0434	2.183	1110030H18Rik	RIKEN cDNA 1110030H18 gene
1429655_at	0.0365	2.181	4921532K09Rik	RIKEN cDNA 4921532K09 gene
1448820_a_at	0.0123	2.18	Eif2s2	eukaryotic translation initiation factor 2, subunit 2 (beta)
1420783_at	0.00455	2.178	4931412G03Rik	RIKEN cDNA 4931412G03 gene
1449986_at	0.0205	2.175	2310034C09Rik	RIKEN cDNA 2310034C09 gene
1422919_at	0.0244	2.156	Hrasls	HRAS-like suppressor
1428306_at	0.0411	2.156	Ddit4	DNA-damage-inducible transcript 4
1418263_at	0.0409	2.155	Ddx25	DEAD (Asp-Glu-Ala-Asp) box polypeptide 25
1418368_at	0.0326	2.155	Retnlb	resistin like beta
1427062_at	0.037	2.151	9930104E21Rik	RIKEN cDNA 9930104E21 gene
1449543_at	0.0131	2.151	Zfp371	zinc finger protein 371
1424764_at	0.0406	2.135	AI843918	expressed sequence AI843918
1434181_at	0.0419	2.128	Plekhc1	pleckstrin homology domain containing, family C (with FERM domain) member 1
1422143_at	0.0367	2.123	Akap7	A kinase (PRKA) anchor protein 7
1419738_a_at	0.037	2.117	Tpm2	tropomyosin 2, beta
1450986_at	0.0146	2.113	Nol5	nucleolar protein 5
1423049_a_at	0.0293	2.111	Tpm1	tropomyosin 1, alpha
1425932_a_at	0.0127	2.109	Cugbp1	CUG triplet repeat, RNA binding protein 1
1425272_at	0.0367	2.106	Emp2	epithelial membrane protein 2
1450308_a_at	0.0327	2.104	Xrn1	5'-3' exoribonuclease 1
1452524_a_at	0.0326	2.104	Elavl3	ELAV (embryonic lethal, abnormal vision, Drosophila)-like 3 (Hu antigen C)
1449706_s_at	0.0245	2.102	Nr5a2	nuclear receptor subfamily 5, group A, member 2
1449745_at	0.047	2.093		vh84d06.r1 Knowles Solter mouse E6 5d whole embryo Mus musculus cDNA clone IMAGE:893675 3', mRNA sequence.
1421970_a_at	0.0022	2.087	Gria2	glutamate receptor, ionotropic, AMPA2 (alpha 2)
1451627_a_at	0.00033	2.086	Slc1a2	solute carrier family 1 (glial high affinity glutamate transporter), member 2
1421767_at	0.011	2.083	Adk	synonyms: AK, MGC6593, 5033405D03Rik; go_function: magnesium ion binding [goid 0000287] [evidence IEA]; go_function: adenosine kinase activity [goid 0004001] [evidence IEA]; go_function: kinase activity [goid 0016301] [evidence IEA]; go_function: transferase activity [goid 0016740] [evidence IEA]; go_process: purine ribonucleoside salvage [goid 0006166] [evidence IEA]; Mus musculus adenosine kina…
1422871_at	0.047	2.078	Kcnj12	potassium inwardly-rectifying channel, subfamily J, member 12
1449862_a_at	0.045	2.076	Pi4k2b	phosphatidylinositol 4-kinase type 2 beta
1418053_at	0.024	2.071	Sncb	synuclein, beta
1416039_x_at	0.0121	2.069	Cyr61	cysteine rich protein 61
1421262_at	0.0326	2.069	Lipg	lipase, endothelial
1460629_at	0.0289	2.058	Trim16	tripartite motif protein 16
1451959_a_at	0.0365	2.056	Vegfa	vascular endothelial growth factor A
1452563_a_at	0.0223	2.044	Jarid1d	jumonji, AT rich interactive domain 1D (Rbp2 like)
1422979_at	0.0272	2.039	Suv39h2	suppressor of variegation 3-9 homolog 2 (Drosophila)
1418188_a_at	0.0335	2.038	Ramp2	receptor (calcitonin) activity modifying protein 2
1423312_at	0.0181	2.035	Tpbg	trophoblast glycoprotein
1421415_s_at	0.0329	2.034	Gcnt2	glucosaminyl (N-acetyl) transferase 2, I-branching enzyme
1451533_at	0.0278	2.027	BC022687	cDNA sequence BC022687
1449055_x_at	0.0384	2.025	Pcbp4	poly(rC) binding protein 4
1423905_at	0.0189	2.022	D7Ertd458e	DNA segment, Chr 7, ERATO Doi 458, expressed
1418663_at	0.0397	2.019	Mpdz	multiple PDZ domain protein
1451100_a_at	0.00499	2.019	Cdv3	carnitine deficiency-associated gene expressed in ventricle 3
1460633_at	0.0255	2.016	Prp19	PRP19/PSO4 homolog (S. cerevisiae)
1415864_at	0.00166	2.01	Bpgm	2,3-bisphosphoglycerate mutase
1425582_a_at	0.00328	2.009	Emcn	endomucin
1425518_at	0.0344	2.008	Rapgef4	Rap guanine nucleotide exchange factor (GEF) 4
1428626_at	0.00903	2.006	2210402C18Rik	RIKEN cDNA 2210402C18 gene
1437712_x_at	0.0316	2.003	Exosc4	AV212315 RIKEN full-length enriched, ES cells Mus musculus cDNA clone 2410103F17 3', mRNA sequence.
1419245_at	0.0211	0.498	Rab14	AV339290 RIKEN full-length enriched, adult male olfactory bulb Mus musculus cDNA clone 6430503H11 3' similar to AF052113 Homo sapiens clone 23675, mRNA sequence.
1421672_at	0.0234	0.493	Il17	interleukin 17
1418701_at	0.0083	0.492	Comt	catechol-O-methyltransferase
1436965_at	0.0231	0.484	Emilin3	lipin 3
1453578_at	0.0342	0.484	Pter	phosphotriesterase related
1451855_at	0.00769	0.482	Bcl7a	B-cell CLL/lymphoma 7A
1451815_at	0.0441	0.47	B3gnt4	UDP-GlcNAc:betaGal beta-1,3-N-acetylglucosaminyltransferase 4
1454632_at	0.049	0.47	6330442E10Rik	RIKEN cDNA 6330442E10 gene
1427871_at	0.0208	0.469	Ptafr	platelet-activating factor receptor
1417669_at	0.0167	0.467	6330583M11Rik	RIKEN cDNA 6330583M11 gene
1420068_at	0.0451	0.465		Transcribed sequence with weak similarity to protein ref:NP_083358.1 (M.musculus) RIKEN cDNA 5830411J07 [Mus musculus]
1449392_at	0.0124	0.456	Hsd17b1	hydroxysteroid (17-beta) dehydrogenase 1
1460204_at	0.0142	0.455	Tec	cytoplasmic tyrosine kinase, Dscr28C related (Drosophila)
1454987_a_at	0.0221	0.453	H2-Ke6	H2-K region expressed gene 6
1423288_s_at	0.0473	0.451	Cbln1	cerebellin 1 precursor protein
1416117_at	0.0357	0.449	Orc3l	601768012F1 NCI_CGAP_Lu29 Mus musculus cDNA clone IMAGE:3987482 5', mRNA sequence.
1422242_at	0.0325	0.449	Defcr-rs10	defensin related cryptdin 6
1449720_at	0.0373	0.445		Transcribed sequence with weak similarity to protein ref:NP_083358.1 (M.musculus) RIKEN cDNA 5830411J07 [Mus musculus]
1438223_at	0.0159	0.444		H3034C08-3 NIA Mouse 15K cDNA Clone Set Mus musculus cDNA clone H3034C08 3', mRNA sequence.
1428088_at	0.00939	0.431	2410002I01Rik	RIKEN cDNA 2410002I01 gene
1449388_at	0.045	0.431	Thbs4	thrombospondin 4
1437037_x_at	0.00295	0.429	AL033314	BB240087 RIKEN full-length enriched, 3 days neonate thymus Mus musculus cDNA clone A630080E23 3' similar to AB021491 Mus musculus mRNA for p100 co-activator, mRNA sequence.
1437915_at	0.0259	0.424	A730055F12Rik	RIKEN cDNA A730055F12 gene
1433867_at	0.00499	0.398	1810030O07Rik	RIKEN cDNA 1810030O07 gene
1450294_a_at	0.0476	0.398	Kcnj6	potassium inwardly-rectifying channel, subfamily J, member 6
1416795_at	0.0151	0.388	Cryl1	crystallin, lamda 1
1426558_x_at	0.0212	0.384	3100002L24Rik	BB283527 RIKEN full-length enriched, adult retina Mus musculus cDNA clone A930102I15 3', mRNA sequence.
1425031_at	0.0375	0.375	Fcmd	Fukuyama type congenital muscular dystrophy homolog (human)
1422248_at	0.011	0.368	Irs4	insulin receptor substrate 4
1455447_at	0.0491	0.366	D430019H16Rik	RIKEN cDNA D430019H16 gene
1453206_at	0.0127	0.354	Acad9	acyl-Coenzyme A dehydrogenase family, member 9
1449752_at	0.0308	0.352	4930422J18Rik	RIKEN cDNA 4930422J18 gene
1420704_at	0.0408	0.348	Csf2ra	Transcribed sequences
1427217_at	0.0379	0.346	3732412P20Rik	hypothetical protein 3732412P20
1437810_a_at	0.049	0.345	Hbb-bh1	hemoglobin Z, beta-like embryonic chain
1418148_at	0.00787	0.344	Abhd1	abhydrolase domain containing 1
1416822_at	0.0227	0.342	Es2el	expressed sequence 2 embryonic lethal
1449781_at	0.0245	0.332	AA517650	Transcribed sequences
1422396_s_at	0.0447	0.326	Ascl2	achaete-scute complex homolog-like 2 (Drosophila)
1424796_at	0.0333	0.32	1700054N08Rik	RIKEN cDNA 1700054N08 gene
1434467_at	0.0315	0.318	Atcay	ataxia, cerebellar, Cayman type homolog (human)
1419694_at	0.048	0.308	Siat8a	sialyltransferase 8 (alpha-2, 8-sialyltransferase) A
1422271_at	0.0472	0.308	Ppyr1	pancreatic polypeptide receptor 1
1454152_a_at	0.0139	0.308	Gprk2l	unnamed protein product; G protein-coupled receptor kinase 2, groucho gene related (Drosophila) (MGD|MGI:95801, GB|NM_019497, evidence: BLASTN, 99%, match=422) putative; Mus musculus 10 days neonate cortex cDNA, RIKEN full-length enriched library, clone:A830025H08 product:G protein-coupled receptor kinase 2, groucho gene related (Drosophila), full insert sequence.
1449572_at	0.0387	0.291	Trhr	thyrotropin releasing hormone receptor
1429349_at	0.0372	0.287	1700001F22Rik	RIKEN cDNA 1700001F22 gene
1447997_s_at	0.0304	0.285		H3048D08-3 NIA Mouse 15K cDNA Clone Set Mus musculus cDNA clone H3048D08 3', mRNA sequence.
1419293_at	0.0194	0.283	Dscam	Down syndrome cell adhesion molecule
1422335_at	0.00862	0.281	Adra2c	adrenergic receptor, alpha 2c
1449910_at	0.0114	0.28	2210418O10Rik	Mus musculus RIKEN cDNA 2210418O10 gene (2210418O10Rik), mRNA.
1425130_a_at	0.00349	0.273	Ptpn5	protein tyrosine phosphatase, non-receptor type 5
1422235_at	0.012	0.263	Htr7	5-hydroxytryptamine (serotonin) receptor 7
1449906_at	0.00672	0.262	Selp	selectin, platelet
1421687_at	0.0114	0.259	Msmb	beta-microseminoprotein
1436462_at	0.00133	0.259	3100002L24Rik	UI-M-DJ1-btz-g-02-0-UI.s1 NIH_BMAP_DJ1 Mus musculus cDNA clone UI-M-DJ1-btz-g-02-0-UI 3', mRNA sequence.
1422099_a_at	0.0246	0.257	Oprl	opioid receptor-like
1418600_at	0.00344	0.256	Klf1	Kruppel-like factor 1 (erythroid)
1456269_at	0.00252	0.255	Pramel6	preferentially expressed antigen in melanoma like 6
1420465_s_at	0.0213	0.252	Mup1	major urinary protein 1
1425688_a_at	0.00623	0.247	Dpys	dihydropyrimidinase
1452577_at	0.0322	0.247	Igh-VJ558	Clone L2MZB-13.5 immunoglobulin heavy chain variable region mRNA, partial cds
1422366_at	0.0144	0.246	V1ra9	synonym: VN7; go_component: cellular_component unknown [goid 0008372] [evidence ND]; go_component: integral to membrane [goid 0016021] [evidence TAS] [pmid 12466851]; go_function: receptor activity [goid 0004872] [evidence ISS] [pmid 11116090]; go_function: pheromone receptor activity [goid 0016503] [evidence ISS] [pmid 12466851]; go_function: rhodopsin-like receptor activity [goid 0001584] [evid…
1417822_at	0.00515	0.236	D17H6S56E-5	DNA segment, Chr 17, human D6S56E 5
1419017_at	0.00947	0.221	Corin	low density lipoprotein receptor-related protein 4
1417821_at	0.00708	0.219	D17H6S56E-5	DNA segment, Chr 17, human D6S56E 5
1455748_at	0.018	0.219	5930418K15Rik	RIKEN cDNA 5930418K15 gene
1426042_at	0.0107	0.215	Fgd4	FYVE, RhoGEF and PH domain containing 4
1422617_at	0.0291	0.214	Xmr	Xlr-related, meiosis regulated
1439080_at	0.0348	0.208	Erbb2ip	Erbb2 interacting protein
1425355_at	0.00557	0.193	BC018371	cDNA sequence BC018371
1418160_at	0.0316	0.18	Mkrn3	makorin, ring finger protein, 3
1421040_a_at	0.0151	0.166	Gsta2	glutathione S-transferase, alpha 2 (Yc2)
1456474_at	0.00119	0.134		vp54d05.r1 Knowles Solter mouse 2 cell Mus musculus cDNA clone IMAGE:1080489 3' similar to TR:P95451 P95451 MATURASE-RELATED PROTEIN. ;, mRNA sequence.
1436696_x_at	0.0243	0.128	Ceacam11	CEA-related cell adhesion molecule 11
1417025_at	0.018	0.126	H2-Eb1	histocompatibility 2, class II antigen E beta
1433459_x_at	0.0119	0.122	Prss2	protease, serine, 2

## Sheet: Sheet C.
IPA classification of the differentially expressed genes in tumors induced by STAT5ca and the STAT5∆750 transgenes. List of genes comprising the process annotation to biological function and/or disease is presented.
Category	Process	Process Annotation	Significance	# Molecules	Molecules
Cancer	benign tumor	benign tumor	0.0155	10	ADRA2C, CDKN2A, FABP5, GLI2, IGF2, MET, SCGB1A1, TNFRSF12A, VEGFA, WRN
	carcinoma in situ	carcinoma in situ	0.0177	6	CDKN2A, FGFR2, HOXD11, SIM2, VCAN, WIF1
	apoptosis	apoptosis of tumor cell lines	0.000233	37	ADM, AP2A2, CACNA2D2, CDKN2A, CFLAR, CSF2RA (includes EG:1438), CYR61, DDIT4, EDG3 (includes EG:1903), EWSR1, FGFR2, FUBP1, GALR2, GRIA2, GRK4, HNRNPA1, HSPB1, IGF2, ITGB1, LAMA5, MAPK1, MAPK8, MAX, MET, PRPF19, PTAFR, RASD1, SIM2, TGFB2, TMSB10, TNFRSF11B, TPM1, TWIST1, VCAN, VEGFA, WIF1, XRCC5
	cell death	cell death of tumor cell lines	0.000211	41	ADM, AP2A2, CACNA2D2, CDKN2A, CFLAR, CSF2RA (includes EG:1438), CYR61, DDIT4, EDG3 (includes EG:1903), EWSR1, FGFR2, FUBP1, GALR2, GRIA2, GRK4, HNRNPA1, HSPB1, IFNA16, IGF2, ITGB1, LAMA5, MAPK1, MAPK8, MAX, MBP, MET, PRPF19, PTAFR, RASD1, SIM2, TGFB2, TMSB10, TNFRSF11B, TPM1, TWIST1, VCAN, VDR, VEGFA, WASF1, WIF1, XRCC5
		cell death of breast cancer cell lines	0.0112	11	ADM, CFLAR, CYR61, DDIT4, ITGB1, MAPK1, MAPK8, TGFB2, TPM1, VEGFA, WASF1
	cell movement	cell movement of tumor cell lines	0.000123	22	CDKN2A, CNN1, CYR61, EDG3 (includes EG:1903), GJA1, GRIA2, IGF2, ITGA3, ITGB1, LAMA3, LAMA5, LAMB3, LAMC2, MAPK8, MET, PLEKHC1, PRKCG, PTN, PVR, SELP, TWIST1, VEGFA
	growth	growth of tumor	0.00203	10	CDKN2A, FGFR2, IGF2, ITGB1, MET, NDRG1, PSCA, RRAD, TPM1, VEGFA
		growth of tumor cell lines	0.0101	25	ADM, CDKN2A, CNTFR, CYR61, FGFR2, GJA1, IGF2, ITGB1, LAMA5, MAPK1, MAPK8, MAX, MET, MTAP, PTN, RASD1, RRAD, ST8SIA1, TGFB2, TMSB10, TPM1, TRG@, VDR, VEGFA, XRCC5
	metastasis	migration of tumor cell lines	0.000223	17	CDKN2A, CYR61, EDG3 (includes EG:1903), GJA1, GRIA2, IGF2, ITGB1, LAMA3, LAMA5, LAMB3, LAMC2, MAPK8, MET, PTN, PVR, TWIST1, VEGFA
	proliferation	proliferation of tumor cell lines	0.000129	28	ADM, CCND2, CDKN2A, CNN1, CYR61, EDG3 (includes EG:1903), ERBB2IP, FABP5, FBXO2, FGFBP1, GALR2, GJA1, GLI2, GPR172B, GRIA1, IGF2, MAPK1, MAPK8, MAX, MET, MSMB, PCBP4, PTN, ST8SIA1, VCAN, VDR, VEGFA, XRCC5
	transformation	transformation of cells	0.0131	19	ADM, CCND2, CDKN2A, CSF2RA (includes EG:1438), EWSR1, FGFR2, GLI2, IGH, ITGB1, MAPK1, MAPK8, MAX, MET, MNT, PRKCG, PTN, RIN1, TGFB2, VEGFA
	tumorigenesis	tumorigenesis of eukaryotic cells	0.00558	12	CCND2, CDKN2A, CNN1, CYR61, EMP2, EWSR1, FABP5, LAMA5, MAPK1, MET, TWIST1, VEGFA
Carbohydrate Metabolism	formation	formation of inositol phosphate	0.0153	3	OPRL1, TBXA2R, TRHR
	production	production of carbohydrate	0.00832	7	EDG3 (includes EG:1903), GALR2, GCK, GRK4, HLA-A, PTAFR, TBXA2R
	transport	transport of carbohydrate	1.66e-05	11	ABCC9, AQP7, AQP9, CSF2RA (includes EG:1438), FABP5, GCK, ITGB1, KLF15, PRKCG, SORBS1, STXBP4
	utilization	utilization of carbohydrate	0.0104	3	EWSR1, GCK, IGF2
Cardiovascular System Development and Function	angiogenesis	angiogenesis of cells	0.00169	5	ITGB1, LAMA5, MET, TGFB2, VEGFA
	cardiovascular process	cardiovascular process of cornea	0.000615	6	CYR61, IGF2, IL17A, PRL2C2, TNFRSF12A, VEGFA
Cell cycle	G1 phase	G1 phase of eukaryotic cells	0.0188	11	CCND2, CDKN2A, CYR61, GJA1, GLI2, IGF2, ITGB1, MAPK8, MET, PVR, SSTR4
	G2 phase	G2 phase of tumor cell lines	0.0159	5	CCNB1, CDKN2A, IGF2, PCBP4, RBBP8
	interphase	interphase of eukaryotic cells	0.0136	17	ASCL2, CCNB1, CCND2, CDKN2A, CYR61, GJA1, GLI2, IGF2, ITGB1, MAPK8, MAX, MET, PCBP4, PVR, RBBP8, SSTR4, ST8SIA1
	length	length of telomeres	0.0172	3	HNRNPA1, SUV39H2, XRCC5
	mitogenesis	mitogenesis	0.0033	10	ADM, CDKN2A, CYR61, FGFR2, IGF2, MAPK1, MAX, MET, PTN, VEGFA
Cell death	cell death	cell death	0.00143	74	2010109I03RIK, ADM, AP2A2, AQP7, CACNA2D2, CBS, CCNB1, CCND2, CDKN2A, CFLAR, CNTFR, CSF2RA (includes EG:1438), CYR61, DDIT4, EDAR, EDG3 (includes EG:1903), EMP2, EWSR1, FGFR2, FUBP1, GALR2, GJA1, GJA7, GNAO1, GRIA2, GRK4, HNRNPA1, HSPB1, IFNA16, IGF2, IL17A, IL5RA, ITGB1, IVNS1ABP, JAG2, KCNJ6, LAMA5, MAPK1, MAPK8, MAX, MBP, MET, MNT, NDRG1, NOX4, PEG3 (includes EG:5178), PRKCG, PRPF19, PRPH, PSC…
	cell death	cell death of cell lines	0.000503	49	ADM, AP2A2, CACNA2D2, CCND2, CDKN2A, CFLAR, CSF2RA (includes EG:1438), CYR61, DDIT4, EDG3 (includes EG:1903), EMP2, EWSR1, FGFR2, FUBP1, GALR2, GRIA2, GRK4, HNRNPA1, HSPB1, IFNA16, IGF2, ITGB1, IVNS1ABP, LAMA5, MAPK1, MAPK8, MAX, MBP, MET, PRKCG, PRPF19, PTAFR, PTN, RASD1, RBBP4, RGS4, SIM2, SNCB, TGFB2, TMSB10, TNFRSF11B, TPM1, TWIST1, VCAN, VDR, VEGFA, WASF1, WIF1, XRCC5
	cell death	cell death of tumor cell lines	0.000211	41	ADM, AP2A2, CACNA2D2, CDKN2A, CFLAR, CSF2RA (includes EG:1438), CYR61, DDIT4, EDG3 (includes EG:1903), EWSR1, FGFR2, FUBP1, GALR2, GRIA2, GRK4, HNRNPA1, HSPB1, IFNA16, IGF2, ITGB1, LAMA5, MAPK1, MAPK8, MAX, MBP, MET, PRPF19, PTAFR, RASD1, SIM2, TGFB2, TMSB10, TNFRSF11B, TPM1, TWIST1, VCAN, VDR, VEGFA, WASF1, WIF1, XRCC5
Cellular Assembly and Organization	formation	formation of cellular protrusions	0.0118	7	CYR61, FGD4, ITGA3, PVR, RIN1, TNFRSF12A, TPM1
		formation of filopodia	0.000748	8	CYR61, FGD4, HTR7, ITGA3, ITGB1, LAMA5, PVR, VEGFA
		formation of plasma membrane projections	0.00177	13	CYR61, FGD4, HTR7, ITGA3, ITGB1, KIF23, LAMA5, PVR, RIN1, ST8SIA1, TNFRSF12A, TPM1, VEGFA
	growth	growth of plasma membrane projections	0.0121	13	GJA1, GNAO1, ITGA3, ITGB1, LAMA3, MAPK1, MET, PIP5K1A, PRPH, RBBP4, TNFRSF12A, VCAN, VEGFA
Cellular Growth and Proliferation	formation	formation of eukaryotic cells	0.00293	13	ATOH7, CDKN2A, GNAO1, HSD3B2 (includes EG:3284), IGF2, IL17A, ITGB1, KIF23, MAPK1, MAPK8, TNFRSF11B, TNFRSF12A, VEGFA
	growth	growth of cell lines	0.000441	36	ADM, CDKN2A, CNTFR, CSF2RA (includes EG:1438), CYR61, EWSR1, FGFR2, GJA1, GNAO1, HRASLS, IGF2, IRS4, ITGB1, IVNS1ABP, KLF1, LAMA5, MAPK1, MAPK8, MAX, MET, MTAP, NOX4, PTN, RASD1, RRAD, SCT, ST8SIA1, TGFB2, TMSB10, TNFRSF12A, TPM1, TPM2, TRG@, VDR, VEGFA, XRCC5
	proliferation	proliferation of eukaryotic cells	1.58e-06	65	ADM, AQP7, ASCL2, CAV2, CCND2, CDKN2A, CFLAR, CNN1, CSF2RA (includes EG:1438), CYR61, EDG3 (includes EG:1903), ERBB2IP, FABP5, FBXO2, FGFBP1, FGFR2, FOXF1, FOXJ1, FOXK1, GALR2, GJA1, GLI2, GPR172B, GRIA1, HLA-DRB1, IGF2, IL17A, ITGA3, ITGB1, JAG2, JARID1D, KRT2, LAMA3, LAMA5, MAPK1, MAPK8, MAX, MBP, MET, MNT, MSMB, NOX4, PCBP4, PRPF19, PTN, PVR, RGS4, SH2B2, SLC1A2, ST8SIA1, TBXA2R, TCF7, TEAD4, …
Cellular Movement	cell movement	cell movement of eukaryotic cells	0.00125	45	ADM, CDKN2A, CHI3L3, CHST2, CNN1, CSF2RA (includes EG:1438), CYR61, EBF2, EDG3 (includes EG:1903), GJA1, GNAO1, GRIA2, HIST1H1T, IGF2, IL17A, ITGA3, ITGB1, LAMA3, LAMA5, LAMB3, LAMC2, MAPK1, MAPK8, MAX, MET, PDE4B, PLEKHC1, PRKCG, PRL2C2, PTAFR, PTN, PVR, RAPGEF3, RGS4, SCGB1A1, SCT, SELP, SLC1A2, TGFB2, TMOD3, TNFRSF12A, TWIST1, VCAN, VDR, VEGFA
		cell movement of tumor cell lines	0.000123	22	CDKN2A, CNN1, CYR61, EDG3 (includes EG:1903), GJA1, GRIA2, IGF2, ITGA3, ITGB1, LAMA3, LAMA5, LAMB3, LAMC2, MAPK8, MET, PLEKHC1, PRKCG, PTN, PVR, SELP, TWIST1, VEGFA
	homing	homing of eukaryotic cells	0.00569	17	CHI3L3, CHST2, CSF2RA (includes EG:1438), EDG3 (includes EG:1903), GNAO1, ITGA3, ITGB1, MAPK1, PDE4B, PRKCG, PRL2C2, PTAFR, PTN, SCT, SELP, TGFB2, VEGFA
	migration	migration of tumor cell lines	0.000223	17	CDKN2A, CYR61, EDG3 (includes EG:1903), GJA1, GRIA2, IGF2, ITGB1, LAMA3, LAMA5, LAMB3, LAMC2, MAPK8, MET, PTN, PVR, TWIST1, VEGFA
DNA Replication, Recombination, and Repair	synthesis	synthesis of DNA	0.00378	17	ADK, ADM, CCND2, CDKN2A, COMT, CYR61, GLI2, GNAO1, HNRNPA1, IGF2, ITGB1, MAPK8, PRL2C2, RGS4, RRAD, TBXA2R, VEGFA
Hematological System Development and Function	hematological process	hematological process	0.00764	24	BPGM, CDKN2A, CSF2RA (includes EG:1438), EPHA4, EWSR1, IGF2, IL17A, JAG2, JARID1D, KLF1, LAMA3, MAPK1, MAPK8, MBP, MNT, SELP, TBXA2R, TCF7, TEC, TGFB2, TRG@, VDR, VEGFA, XRCC5
Nervous System Development and Function	growth	growth of neurites	0.0102	13	GJA1, GNAO1, ITGA3, ITGB1, LAMA3, MAPK1, MET, PIP5K1A, PRPH, RBBP4, TNFRSF12A, VCAN, VEGFA
Tissue Morphology	contraction	contraction of tissue	0.000601	12	CNN1, GALR2, GJA1, GJA7, GNAO1, KCNJ12, PDE4B, SSPN, TBXA2R, TNNI1, TPM1, TPM2
Black: Genes that are more highly expressed in the STAT5∆750 induced tumors
Red: Genes that are more highly expressed in the STAT5ca induced tumors

## Sheet: Sheet D.
Clustering of genes with a significant (P < 0.05), over twofold difference in expression in tumors caused by the two STAT5 variants.
Cluster 1
Affymetrix I.D.	Fold change (BLG/STAT5Δ750/ BLG/STAT5ca)	Common	Description
1419245_at	0.498	Rab14	AV339290 RIKEN full-length enriched, adult male olfactory bulb Mus musculus cDNA clone 6430503H11 3' similar to AF052113 Homo sapiens clone 23675, mRNA sequence.
1421672_at	0.493	Il17	interleukin 17
1418701_at	0.492	Comt	catechol-O-methyltransferase
1453578_at	0.484	Pter	phosphotriesterase related
1436965_at	0.484	Emilin3	lipin 3
1451855_at	0.482	Bcl7a	B-cell CLL/lymphoma 7A
1454632_at	0.47	6330442E10Rik	RIKEN cDNA 6330442E10 gene
1451815_at	0.47	B3gnt4	UDP-GlcNAc:betaGal beta-1,3-N-acetylglucosaminyltransferase 4
1427871_at	0.469	Ptafr	platelet-activating factor receptor
1417669_at	0.467	6330583M11Rik	RIKEN cDNA 6330583M11 gene
1420068_at	0.465		Transcribed sequence with weak similarity to protein ref:NP_083358.1 (M.musculus) RIKEN cDNA 5830411J07 [Mus musculus]
1449392_at	0.456	Hsd17b1	hydroxysteroid (17-beta) dehydrogenase 1
1460204_at	0.455	Tec	cytoplasmic tyrosine kinase, Dscr28C related (Drosophila)
1454987_a_at	0.453	H2-Ke6	H2-K region expressed gene 6
1423288_s_at	0.451	Cbln1	cerebellin 1 precursor protein
1422242_at	0.449	Defcr-rs10	defensin related cryptdin 6
1416117_at	0.449	Orc3l	601768012F1 NCI_CGAP_Lu29 Mus musculus cDNA clone IMAGE:3987482 5', mRNA sequence.
1449720_at	0.445		Transcribed sequence with weak similarity to protein ref:NP_083358.1 (M.musculus) RIKEN cDNA 5830411J07 [Mus musculus]
1438223_at	0.444		H3034C08-3 NIA Mouse 15K cDNA Clone Set Mus musculus cDNA clone H3034C08 3', mRNA sequence.
1449388_at	0.431	Thbs4	thrombospondin 4
1428088_at	0.431	2410002I01Rik	RIKEN cDNA 2410002I01 gene
1437037_x_at	0.429	AL033314	BB240087 RIKEN full-length enriched, 3 days neonate thymus Mus musculus cDNA clone A630080E23 3' similar to AB021491 Mus musculus mRNA for p100 co-activator, mRNA sequence.
1437915_at	0.424	A730055F12Rik	RIKEN cDNA A730055F12 gene
1433867_at	0.398	1810030O07Rik	RIKEN cDNA 1810030O07 gene
1450294_a_at	0.398	Kcnj6	potassium inwardly-rectifying channel, subfamily J, member 6
1416795_at	0.388	Cryl1	crystallin, lamda 1
1426558_x_at	0.384	3100002L24Rik	BB283527 RIKEN full-length enriched, adult retina Mus musculus cDNA clone A930102I15 3', mRNA sequence.
1425031_at	0.375	Fcmd	Fukuyama type congenital muscular dystrophy homolog (human)
1422248_at	0.368	Irs4	insulin receptor substrate 4
1455447_at	0.366	D430019H16Rik	RIKEN cDNA D430019H16 gene
1453206_at	0.354	Acad9	acyl-Coenzyme A dehydrogenase family, member 9
1449752_at	0.352	4930422J18Rik	RIKEN cDNA 4930422J18 gene
1420704_at	0.348	Csf2ra	Transcribed sequences
1427217_at	0.346	3732412P20Rik	hypothetical protein 3732412P20
1437810_a_at	0.345	Hbb-bh1	hemoglobin Z, beta-like embryonic chain
1418148_at	0.344	Abhd1	abhydrolase domain containing 1
1416822_at	0.342	Es2el	expressed sequence 2 embryonic lethal
1449781_at	0.332	AA517650	Transcribed sequences
1422396_s_at	0.326	Ascl2	achaete-scute complex homolog-like 2 (Drosophila)
1424796_at	0.32	1700054N08Rik	RIKEN cDNA 1700054N08 gene
1434467_at	0.318	Atcay	ataxia, cerebellar, Cayman type homolog (human)
1419694_at	0.308	Siat8a	sialyltransferase 8 (alpha-2, 8-sialyltransferase) A
1454152_a_at	0.308	Gprk2l	unnamed protein product; G protein-coupled receptor kinase 2, groucho gene related (Drosophila) (MGD|MGI:95801, GB|NM_019497, evidence: BLASTN, 99%, match=422) putative; Mus musculus 10 days neonate cortex cDNA, RIKEN full-length enriched library, clone:A830025H08 product:G protein-coupled receptor kinase 2, groucho gene related (Drosophila), full insert sequence.
1422271_at	0.308	Ppyr1	pancreatic polypeptide receptor 1
1449572_at	0.291	Trhr	thyrotropin releasing hormone receptor
1429349_at	0.287	1700001F22Rik	RIKEN cDNA 1700001F22 gene
1447997_s_at	0.285		H3048D08-3 NIA Mouse 15K cDNA Clone Set Mus musculus cDNA clone H3048D08 3', mRNA sequence.
1419293_at	0.283	Dscam	Down syndrome cell adhesion molecule
1422335_at	0.281	Adra2c	adrenergic receptor, alpha 2c
1449910_at	0.28	2210418O10Rik	Mus musculus RIKEN cDNA 2210418O10 gene (2210418O10Rik), mRNA.
1425130_a_at	0.273	Ptpn5	protein tyrosine phosphatase, non-receptor type 5
1422235_at	0.263	Htr7	5-hydroxytryptamine (serotonin) receptor 7
1449906_at	0.262	Selp	selectin, platelet
1421687_at	0.259	Msmb	beta-microseminoprotein
1436462_at	0.259	3100002L24Rik	UI-M-DJ1-btz-g-02-0-UI.s1 NIH_BMAP_DJ1 Mus musculus cDNA clone UI-M-DJ1-btz-g-02-0-UI 3', mRNA sequence.
1422099_a_at	0.257	Oprl	opioid receptor-like
1418600_at	0.256	Klf1	Kruppel-like factor 1 (erythroid)
1456269_at	0.255	Pramel6	preferentially expressed antigen in melanoma like 6
1420465_s_at	0.252	Mup1	major urinary protein 1
1425688_a_at	0.247	Dpys	dihydropyrimidinase
1452577_at	0.247	Igh-VJ558	Clone L2MZB-13.5 immunoglobulin heavy chain variable region mRNA, partial cds
1422366_at	0.246	V1ra9	synonym: VN7; go_component: cellular_component unknown [goid 0008372] [evidence ND]; go_component: integral to membrane [goid 0016021] [evidence TAS] [pmid 12466851]; go_function: receptor activity [goid 0004872] [evidence ISS] [pmid 11116090]; go_function: pheromone receptor activity [goid 0016503] [evidence ISS] [pmid 12466851]; go_function: rhodopsin-like receptor activity [goid 0001584] [evid…
1417822_at	0.236	D17H6S56E-5	DNA segment, Chr 17, human D6S56E 5
1419017_at	0.221	Corin	low density lipoprotein receptor-related protein 4
1417821_at	0.219	D17H6S56E-5	DNA segment, Chr 17, human D6S56E 5
1455748_at	0.219	5930418K15Rik	RIKEN cDNA 5930418K15 gene
1426042_at	0.215	Fgd4	FYVE, RhoGEF and PH domain containing 4
1422617_at	0.214	Xmr	Xlr-related, meiosis regulated
1439080_at	0.208	Erbb2ip	Erbb2 interacting protein
1425355_at	0.193	BC018371	cDNA sequence BC018371
1418160_at	0.18	Mkrn3	makorin, ring finger protein, 3
1421040_a_at	0.166	Gsta2	glutathione S-transferase, alpha 2 (Yc2)
1456474_at	0.134		vp54d05.r1 Knowles Solter mouse 2 cell Mus musculus cDNA clone IMAGE:1080489 3' similar to TR:P95451 P95451 MATURASE-RELATED PROTEIN. ;, mRNA sequence.
1436696_x_at	0.128	Ceacam11	CEA-related cell adhesion molecule 11
1417025_at	0.126	H2-Eb1	histocompatibility 2, class II antigen E beta
1433459_x_at	0.122	Prss2	protease, serine, 2
Cluster 2
Affymetrix I.D.	Fold change	Common	Description
1427760_s_at	17.67	Mrpplf4	proliferin
1448152_at	14.13	Igf2	insulin-like growth factor 2
1427257_at	11.41	Cspg2	chondroitin sulfate proteoglycan 2
1418309_at	6.556	Tnfrsf11b	tumor necrosis factor receptor superfamily, member 11b (osteoprotegerin)
1417422_at	6.266	Gnmt	glycine N-methyltransferase
1438119_at	6.178	Itgb1	BB443308 RIKEN full-length enriched, 9 days embryo Mus musculus cDNA clone D030040I17 3' similar to Y00769 Murine mRNA for integrin beta subunit, mRNA sequence.
1452987_at	5.777	4930553M18Rik	RIKEN cDNA 4930553M18 gene
1452543_a_at	5.39	Scgb1a1	secretoglobin, family 1A, member 1 (uteroglobin)
1419086_at	5.292	Fgfbp1	fibroblast growth factor binding protein 1
1417356_at	5.198	Peg3	paternally expressed 3
1451578_at	4.941	4933417K04Rik	RIKEN cDNA 4933417K04 gene
1460232_s_at	4.596	Hsd3b2	hydroxysteroid dehydrogenase-6, delta<5>-3-beta
1438642_at	4.373	Galk2	AV278176 RIKEN full-length enriched, adult male testis (DH10B) Mus musculus cDNA clone 4933400E08 3', mRNA sequence.
1417355_at	4.311	Peg3	paternally expressed 3
1449647_at	4.144		Transcribed sequence with moderate similarity to protein sp:P00722 (E. coli) BGAL_ECOLI Beta-galactosidase
1421759_a_at	4.049	Foxk1	forkhead box K1
1427635_at	4.02	Kif5c	kinesin family member 5A
1421346_a_at	4.008	Slc6a6	solute carrier family 6 (neurotransmitter transporter, taurine), member 6
1427489_at	3.974	Itga8	integrin alpha 8
1450827_at	3.927	Kif23	kinesin family member 23
1420891_at	3.829	Wnt7b	wingless-related MMTV integration site 7B
1422846_at	3.722	Rbp2	retinol binding protein 2, cellular
1422206_at	3.675	B3galt1	UDP-Gal:betaGlcNAc beta 1,3-galactosyltransferase, polypeptide 1
1418175_at	3.591	Vdr	vitamin D receptor
1449675_at	3.522	Ccnb1	cyclin B1
1421742_at	3.475	Gdi2	guanosine diphosphate (GDP) dissociation inhibitor 2
1426131_at	3.472	1700036D21Rik	RIKEN cDNA 1700036D21 gene
1425162_at	3.442	Rorb	RAR-related orphan receptor beta
1446971_at	3.24	D10Wsu159e	H3005H01-3 NIA Mouse 15K cDNA Clone Set Mus musculus cDNA clone H3005H01 3', mRNA sequence.
1452562_at	3.237	Jarid1d	jumonji, AT rich interactive domain 1D (Rbp2 like)
1460305_at	3.219	Itga3	integrin alpha 3
1450263_at	3.181	Pcdhb5	protocadherin beta 5
1425083_at	3.18	Otor	otoraplin
1428013_at	3.158	6030458C11Rik	RIKEN cDNA 6030458C11 gene
1429388_at	3.105	Nanog	Nanog homeobox
1420892_at	3.024	Wnt7b	wingless-related MMTV integration site 7B
1419891_s_at	2.941	C77545	H3037C10-3 NIA Mouse 15K cDNA Clone Set Mus musculus cDNA clone H3037C10 3', mRNA sequence.
1448972_at	2.913	Gria1	glutamate receptor, ionotropic, AMPA1 (alpha 1)
1425955_at	2.865	Cav2	caveolin 2
1454120_a_at	2.806	Rnf134	ring finger protein 134
1425623_a_at	2.795	Cbs	cystathionine beta-synthase
1452567_at	2.753	Gcap8	granule cell antiserum positive 8
1423250_a_at	2.682	Tgfb2	601791518F1 NCI_CGAP_Lu30 Mus musculus cDNA clone IMAGE:4021972 5', mRNA sequence.
1440323_at	2.669	R74640	Transcribed sequences
1449797_x_at	2.623		AV354142 RIKEN full-length enriched, 2 days neonate sympathetic ganglion Mus musculus cDNA clone 7120423I05 3' similar to X15475 Mouse mRNA fragment for peripherin (AA 55 - 493), mRNA sequence.
1424507_at	2.551	Rin1	Ras and Rab interactor 1
1416077_at	2.544	Adm	adrenomedullin
1452546_x_at	2.526	Defb11	defensin beta 11
1432675_at	2.465	4833432B22Rik	RIKEN cDNA 4833432B22 gene
1448734_at	2.425	Cp	BB332449 RIKEN full-length enriched, 6 days neonate medulla oblongata Mus musculus cDNA clone B730048G11 3', mRNA sequence.
1454090_at	2.414	Tprt	unnamed protein product; putative trans-prenyltransferase (MGD|MGI:1889278); Mus musculus 11 days embryo whole body cDNA, RIKEN full-length enriched library, clone:2700031G06 product:trans-prenyltransferase, full insert sequence.
1417280_at	2.411	Slc17a1	solute carrier family 17 (sodium phosphate), member 1
1454265_a_at	2.405	Abcb10	Mus musculus 10 days embryo whole body cDNA, RIKEN full-length enriched library, clone:2610027L15 product:ATP-binding cassette, sub-family B (MDR/TAP), member 10, full insert sequence.
1450922_a_at	2.377	Tgfb2	601791518F1 NCI_CGAP_Lu30 Mus musculus cDNA clone IMAGE:4021972 5', mRNA sequence.
1450001_a_at	2.362	Ush1c	Usher syndrome 1C homolog (human)
1450977_s_at	2.351	Ndrg1	N-myc downstream regulated 1
1431653_at	2.329	Tcrb-J	T-cell receptor beta, variable 13
1451733_at	2.3	Gcnt2	Mus musculus IGnT B mRNA for beta-1,6-N-acetylglucosaminyltransferase B, complete cds.
1425691_at	2.266	B3gat1	beta-1,3-glucuronyltransferase 1 (glucuronosyltransferase P)
1427010_s_at	2.266	Lama5	laminin, alpha 5
1423089_at	2.25	Tmod3	tropomodulin 3
1416022_at	2.247	Fabp5	fatty acid binding protein 5, epidermal
1438133_a_at	2.246	Cyr61	cysteine rich protein 61
1418805_at	2.227	Sct	secretin
1418571_at	2.218	Tnfrsf12a	tumor necrosis factor receptor superfamily, member 12a
1438556_a_at	2.217	Tmod3	BB224629 RIKEN full-length enriched, adult male aorta and vein Mus musculus cDNA clone A530087H15 3' similar to AF237630 Mus musculus ubiquitous tropomodulin U-Tmod mRNA, mRNA sequence.
1430512_a_at	2.214	Igbp1b	immunoglobulin (CD79A) binding protein 1b
1418189_s_at	2.203	Ramp2	receptor (calcitonin) activity modifying protein 2
1452663_at	2.183	1110030H18Rik	RIKEN cDNA 1110030H18 gene
1429655_at	2.181	4921532K09Rik	RIKEN cDNA 4921532K09 gene
1448820_a_at	2.18	Eif2s2	eukaryotic translation initiation factor 2, subunit 2 (beta)
1428306_at	2.156	Ddit4	DNA-damage-inducible transcript 4
1418368_at	2.155	Retnlb	resistin like beta
1427062_at	2.151	9930104E21Rik	RIKEN cDNA 9930104E21 gene
1449543_at	2.151	Zfp371	zinc finger protein 371
1450986_at	2.113	Nol5	nucleolar protein 5
1425932_a_at	2.109	Cugbp1	CUG triplet repeat, RNA binding protein 1
1450308_a_at	2.104	Xrn1	5'-3' exoribonuclease 1
1449745_at	2.093		vh84d06.r1 Knowles Solter mouse E6 5d whole embryo Mus musculus cDNA clone IMAGE:893675 3', mRNA sequence.
1449862_a_at	2.076	Pi4k2b	phosphatidylinositol 4-kinase type 2 beta
1418053_at	2.071	Sncb	synuclein, beta
1416039_x_at	2.069	Cyr61	cysteine rich protein 61
1451959_a_at	2.056	Vegfa	vascular endothelial growth factor A
1422979_at	2.039	Suv39h2	suppressor of variegation 3-9 homolog 2 (Drosophila)
1423312_at	2.035	Tpbg	trophoblast glycoprotein
1421415_s_at	2.034	Gcnt2	glucosaminyl (N-acetyl) transferase 2, I-branching enzyme
1451533_at	2.027	BC022687	cDNA sequence BC022687
1423905_at	2.022	D7Ertd458e	DNA segment, Chr 7, ERATO Doi 458, expressed
1451100_a_at	2.019	Cdv3	carnitine deficiency-associated gene expressed in ventricle 3
1437712_x_at	2.003	Exosc4	AV212315 RIKEN full-length enriched, ES cells Mus musculus cDNA clone 2410103F17 3', mRNA sequence.
Cluster 3
Affymetrix I.D.	Fold change	Common	Description
1427344_s_at	18.65	Rasd2	RIKEN cDNA 4930526B11 gene
1450813_a_at	8.976	Tnni1	troponin I, skeletal, slow 1
1419764_at	8.111	Chi3l3	chitinase 3-like 3
1452090_a_at	7.693	Olfm3	olfactomedin 3
1416211_a_at	7.2	Ptn	pleiotrophin
1427279_at	6.883	1700024K14Rik	RIKEN cDNA 1700024K14 gene
1418193_at	6.787	Mnt	max binding protein
1448181_at	6.26	Klf15	Kruppel-like factor 15
1426140_x_at	5.881	Klra5	killer cell lectin-like receptor, subfamily A, member 6
1460661_at	5.833	Edg3	endothelial differentiation, sphingolipid G-protein-coupled receptor, 3
1449102_at	5.788	Ebf2	early B-cell factor 2
1427802_a_at	5.498	Tcrg-V4	0 day neonate thymus cDNA, RIKEN full-length enriched library, clone:A430046D16 product:unclassifiable, full insert sequence
1446086_s_at	5.48	Gli2	GLI-Kruppel family member GLI2
1415861_at	5.352	Tyrp1	tyrosinase-related protein 1
1451063_at	5.225	Stxbp4	syntaxin binding protein 4
1418733_at	4.578	Twist1	twist gene homolog 1 (Drosophila)
1452077_at	4.564	Ddx3y	DEAD (Asp-Glu-Ala-Asp) box polypeptide 3, Y-linked
1425687_at	4.481	Cflar	601087844F1 NCI_CGAP_Mam5 Mus musculus cDNA clone IMAGE:3482554 5', mRNA sequence.
1450175_a_at	4.475	Ctsm	cathepsin M
1425278_at	4.423	Ube4a	ubiquitination factor E4A, UFD2 homolog (S. cerevisiae)
1425826_a_at	4.4	Sorbs1	sorbin and SH3 domain containing 1
1420545_a_at	4.298	Chn1	chimerin (chimaerin) 1
1448254_at	4.21	Ptn	pleiotrophin
1435148_at	4.198	Atp1b2	ATPase, Na+/K+ transporting, beta 2 polypeptide
1430290_at	4.135	Rps15a	Transcribed sequence with strong similarity to protein sp:P39027 (H.sapiens) RS1A_HUMAN 40S ribosomal protein S15a
1422135_at	4.117	Zfp146	zinc finger protein 146
1417917_at	4.111	Cnn1	calponin 1
1450461_at	4.086	Tcf7	transcription factor 7, T-cell specific
1422368_at	3.971	V1ra5	go_component: cellular_component unknown [goid 0008372] [evidence ND]; go_component: integral to membrane [goid 0016021] [evidence TAS] [pmid 12466851]; go_function: receptor activity [goid 0004872] [evidence ISS] [pmid 11116090]; go_function: rhodopsin-like receptor activity [goid 0001584] [evidence ISS] [pmid 12466851]; go_function: pheromone receptor activity [goid 0016503] [evidence ISS] [pmi…
1421590_at	3.913	Mrgprh	G protein-coupled receptor 90
1423028_at	3.882	Ifna2	interferon alpha family, gene 2
1426657_s_at	3.815	Phgdh	3-phosphoglycerate dehydrogenase
1422228_at	3.803	Wnt8a	wingless-related MMTV integration site 8A
1451594_s_at	3.787	Serpinb6c	serine (or cysteine) proteinase inhibitor, clade B, member 6c
1451697_a_at	3.743	Evc	Ellis van Creveld gene homolog (human)
1418156_at	3.74	Kcne4	potassium voltage-gated channel, Isk-related subfamily, gene 4
1418545_at	3.733	Wasf1	WASP family 1
1456461_at	3.712	Ewsh	Ewing sarcoma homolog
1439028_at	3.693	1810045K17Rik	mb43g04.x1 Soares mouse p3NMF19.5 Mus musculus cDNA clone IMAGE:332214 3', mRNA sequence.
1437746_at	3.646	Lrrtm1	AV333542 RIKEN full-length enriched, adult male medulla oblongata Mus musculus cDNA clone 6330548G06 3', mRNA sequence.
1436201_x_at	3.628	Mbp	myelin basic protein
1450600_at	3.58	Olfr1507	gene for odorant receptor MOR10
1426127_x_at	3.565	Klra22	Mus musculus lectin-related NK cell receptor LY49R mRNA, complete cds.
1417899_at	3.519	Zp3r	zona pellucida 3 receptor
1418848_at	3.419	Aqp7	aquaporin 7
1433924_at	3.404	Peg3	paternally expressed 3
1419961_s_at	3.316	C330003B14Rik	RIKEN cDNA C330003B14 gene
1423501_at	3.315	Max	Max protein
1424626_at	3.256	2010003K11Rik	RIKEN cDNA 2010003K11 gene
1450188_s_at	3.211	Lipg	lipase, endothelial
1419222_at	3.2	Tbxa2r	thromboxane A2 receptor
1452160_at	3.098	Tiparp	TCDD-inducible poly(ADP-ribose) polymerase
1450608_at	3.056	Hist1h1t	histone 1, H1t
1420217_x_at	3.054		BB556127 RIKEN full-length enriched, 2 days pregnant adult female ovary Mus musculus cDNA clone E330022K16 3', mRNA sequence.
1426115_a_at	3.014	Kcnj9	potassium inwardly-rectifying channel, subfamily J, member 9
1450148_at	2.965	Mcoln3	mucolipin 3
1456136_at	2.96	C81431	Transcribed sequences
1451968_at	2.925	Xrcc5	X-ray repair complementing defective repair in Chinese hamster cells 5
1418785_at	2.889	Mapk8ip2	mitogen-activated protein kinase 8 interacting protein 2
1421683_at	2.87	Tcte3	t-complex-associated testis expressed 3
1427626_at	2.852	Muc5b	mucin 5, subtype B, tracheobronchial
1424470_a_at	2.85	Rapgef3	Rap guanine nucleotide exchange factor (GEF) 3
1426658_x_at	2.83	Phgdh	3-phosphoglycerate dehydrogenase
1420931_at	2.776	Mapk8	mitogen activated protein kinase 8
1437621_x_at	2.763		AV216768 RIKEN full-length enriched, ES cells Mus musculus cDNA clone 2410167D16 3' similar to L21027 Mus musculus A10 mRNA, mRNA sequence.
1425203_at	2.743	2810457M08Rik	Hypothetical gene supported by NM_030242 (LOC380624), mRNA
1451553_at	2.702	Art5	ADP-ribosyltransferase 5
1448285_at	2.676	Rgs4	regulator of G-protein signaling 4
1422562_at	2.663	Rrad	Ras-related associated with diabetes
1449094_at	2.661	Gja7	gap junction membrane channel protein alpha 7
1420408_a_at	2.607	Abcc9	ATP-binding cassette, sub-family C (CFTR/MRP), member 9
1455740_at	2.601	Hnrpa1	heterogeneous nuclear ribonucleoprotein A1
1453914_at	2.584	Hspb1	unnamed protein product; heat shock protein, 25 kDa (MGD|MGI:96240) putative; Mus musculus 0 day neonate skin cDNA, RIKEN full-length enriched library, clone:4632415I09 product:heat shock protein, 25 kDa, full insert sequence.
1451934_at	2.576	H2-K1	histocompatibility 2, K region
1439240_x_at	2.563	Lin7b	lin 7 homolog b (C. elegans)
1422473_at	2.556	Pde4b	phosphodiesterase 4B, cAMP specific
1419886_at	2.536	DXErtd223e	Transcribed sequences
1419568_at	2.53	Mapk1	mitogen activated protein kinase 1
1427285_s_at	2.507	2210401K01Rik	RIKEN cDNA 2210401K01 gene
1419541_at	2.507	4930403L05Rik	RIKEN cDNA 4930403L05 gene
1427823_at	2.496		M.musculus RNA for 18.8 family from nasopharyngeal carcinoma tumour.
1417644_at	2.474	Sspn	sarcospan
1419319_at	2.472	Saa4	serum amyloid A 4
1419326_at	2.465	1700028P14Rik	RIKEN cDNA 1700028P14 gene
1423013_at	2.442	Foxf1a	forkhead box F1a
1419429_at	2.411	Cntfr	ciliary neurotrophic factor receptor
1456521_at	2.384		Transcribed sequences
1450800_at	2.378	Syt8	synaptotagmin 8
1418464_at	2.301	Matn4	matrilin 4
1451258_at	2.283	Psca	prostate stem cell antigen
1428111_at	2.258	Slc38a4	solute carrier family 38, member 4
1429109_at	2.239	Msl2	male-specific lethal-2 homolog (Drosophila)
1426431_at	2.234	Jag2	AV264681 RIKEN full-length enriched, adult male testis (DH10B) Mus musculus cDNA clone 4930502C11 3' similar to Y14331 Mus musculus partial mRNA for jagged2 protein, clone MB16, mRNA sequence.
1454791_a_at	2.205	Rbbp4	retinoblastoma binding protein 4
1456584_x_at	2.191	Phgdh	BB495884 RIKEN full-length enriched, 13 days embryo stomach Mus musculus cDNA clone D530050H10 3' similar to L21027 Mus musculus A10 mRNA, mRNA sequence.
1422919_at	2.156	Hrasls	HRAS-like suppressor
1434181_at	2.128	Plekhc1	pleckstrin homology domain containing, family C (with FERM domain) member 1
1419738_a_at	2.117	Tpm2	tropomyosin 2, beta
1423049_a_at	2.111	Tpm1	tropomyosin 1, alpha
1452524_a_at	2.104	Elavl3	ELAV (embryonic lethal, abnormal vision, Drosophila)-like 3 (Hu antigen C)
1421970_a_at	2.087	Gria2	glutamate receptor, ionotropic, AMPA2 (alpha 2)
1451627_a_at	2.086	Slc1a2	solute carrier family 1 (glial high affinity glutamate transporter), member 2
1421767_at	2.083	Adk	synonyms: AK, MGC6593, 5033405D03Rik; go_function: magnesium ion binding [goid 0000287] [evidence IEA]; go_function: adenosine kinase activity [goid 0004001] [evidence IEA]; go_function: kinase activity [goid 0016301] [evidence IEA]; go_function: transferase activity [goid 0016740] [evidence IEA]; go_process: purine ribonucleoside salvage [goid 0006166] [evidence IEA]; Mus musculus adenosine kina…
1422871_at	2.078	Kcnj12	potassium inwardly-rectifying channel, subfamily J, member 12
1421262_at	2.069	Lipg	lipase, endothelial
1418188_a_at	2.038	Ramp2	receptor (calcitonin) activity modifying protein 2
1418663_at	2.019	Mpdz	multiple PDZ domain protein
1460633_at	2.016	Prp19	PRP19/PSO4 homolog (S. cerevisiae)
1425582_a_at	2.009	Emcn	endomucin
1425518_at	2.008	Rapgef4	Rap guanine nucleotide exchange factor (GEF) 4
1428626_at	2.006	2210402C18Rik	RIKEN cDNA 2210402C18 gene
1425425_a_at	10.66	Wif1	Wnt inhibitory factor 1
1460238_at	8.071	Msln	mesothelin
1419724_at	7.053	Edar	ectodysplasin-A receptor
1449806_at	4.785		vc51d03.r1 Knowles Solter mouse 2 cell Mus musculus cDNA clone IMAGE:778085 3', mRNA sequence.
1427512_a_at	4.232	Lama3	M.musculus mRNA for laminin-5, alpha3B chain.
1456278_x_at	4.115	D15Ertd747e	BB225331 RIKEN full-length enriched, adult male aorta and vein Mus musculus cDNA clone A530090N06 3', mRNA sequence.
1420525_a_at	3.947	Otc	ornithine transcarbamylase
1450140_a_at	3.878	Cdkn2a	cyclin-dependent kinase inhibitor 2A
1424471_at	3.852	Rapgef3	Rap guanine nucleotide exchange factor (GEF) 3
1451759_at	3.832	Masp2	mannan-binding lectin serine protease 2
1452553_at	3.83		Clone IMAGE:6494162, mRNA
1422262_a_at	3.789	Lhx6	LIM homeobox protein 6
1421190_at	3.762	Gabrb3	gamma-aminobutyric acid (GABA-A) receptor, subunit beta 3
1423619_at	3.753	Rasd1	RAS, dexamethasone-induced 1
1443996_at	3.689		Adult male aorta and vein cDNA, RIKEN full-length enriched library, clone:A530061A19 product:unknown EST, full insert sequence
1419956_at	3.642	C77144	C77144 Mouse 3.5-dpc blastocyst cDNA Mus musculus cDNA clone J0026F01 3' similar to Mus musculus ORR1a transposon-like element, clone ORR-F, mRNA, mRNA sequence.
1430545_at	3.568	AA545217	expressed sequence AA545217
1460508_at	3.554	Mrpl1	mitochondrial ribosomal protein L1
1449754_at	3.405	AA511261	vh78d01.r1 Knowles Solter mouse E6 5d whole embryo Mus musculus cDNA clone IMAGE:893089 3', mRNA sequence.
1457970_at	3.207	Actr1a	ARP1 actin-related protein 1 homolog A (yeast)
1416124_at	3.079	Ccnd2	cyclin D2
1450584_at	3.014	Hoxd11	homeo box D11
1431336_at	2.954	4933425F03Rik	RIKEN cDNA 4933425F03 gene
1451105_at	2.943	B130052G07Rik	RIKEN cDNA B130052G07 gene
1425291_at	2.914	Foxj1	forkhead box J1
1448031_at	2.89	AW050213	mw31f08.r1 Soares mouse 3NME12 5 Mus musculus cDNA clone IMAGE:672327 5', mRNA sequence.
1421554_at	2.724	Lmx1a	LIM homeobox transcription factor 1 alpha
1418144_a_at	2.714	Pip5k1b	phosphatidylinositol-4-phosphate 5-kinase, type 1 beta
1455946_x_at	2.695	Tmsb10	M.musculus mRNA for testis-specific thymosin beta-10
1421485_at	2.581	Ttbk1	tau tubulin kinase 1
1460541_at	2.416	AI643885	expressed sequence AI643885
1422281_at	2.346	Sstr4	somatostatin receptor 4
1425578_a_at	2.3	Gfra2	glial cell line derived neurotrophic factor family receptor alpha 2
1449496_at	2.223	2010109I03Rik	RIKEN cDNA 2010109I03 gene
1453389_a_at	2.217	Aps	adaptor protein with pleckstrin homology and src
1420783_at	2.178	4931412G03Rik	RIKEN cDNA 4931412G03 gene
1449986_at	2.175	2310034C09Rik	RIKEN cDNA 2310034C09 gene
1418263_at	2.155	Ddx25	DEAD (Asp-Glu-Ala-Asp) box polypeptide 25
1452563_a_at	2.044	Jarid1d	jumonji, AT rich interactive domain 1D (Rbp2 like)
1415864_at	2.01	Bpgm	2,3-bisphosphoglycerate mutase
Cluster 4
Affymetrix I.D.	Fold change	Common	Description
1422990_at	22.54	Met	met proto-oncogene
1454714_x_at	10.09	Phgdh	Transcribed sequence with strong similarity to protein sp:Q61753 (M.musculus) SERA_MOUSE D-3-phosphoglycerate dehydrogenase
1448067_at	8.374		CDNA clone IMAGE:3467217, partial cds
1420364_at	8.264	Gpr87	G protein-coupled receptor 87
1421279_at	7.722	Lamc2	laminin, gamma 2
1420027_at	5.907	C80171	Transcribed sequences
1456471_x_at	5.495	Phgdh	Transcribed sequence with strong similarity to protein sp:Q61753 (M.musculus) SERA_MOUSE D-3-phosphoglycerate dehydrogenase
1427154_at	5.486	Krt2-17	keratin complex 2, basic, gene 17
1451418_a_at	5.046	Ssb4	SPRY domain-containing SOCS box 4
1452402_at	4.664	Uchl3	ubiquitin carboxyl-terminal esterase L3 (ubiquitin thiolesterase)
1422182_at	4.508	Hnf4g	hepatocyte nuclear factor 4, gamma
1415801_at	4.332	Gja1	gap junction membrane channel protein alpha 1
1422942_at	4.251	Galr2	galanin receptor 2
1433845_x_at	4.225	Dusp9	dual specificity phosphatase 9
1421620_at	4.205	Il5ra	interleukin 5 receptor, alpha
1420574_at	3.903	1700065I17Rik	RIKEN cDNA 1700065I17 gene
1426284_at	3.818	9030623C06Rik	RIKEN cDNA 9030623C06 gene
1422398_at	3.756	Hist1h1e	histone 1, H1e
1426337_a_at	3.71	Tead4	TEA domain family member 4
1437917_at	3.693	D530037H12Rik	13 days embryo stomach cDNA, RIKEN full-length enriched library, clone:D530037H12 product:unknown EST, full insert sequence
1420701_at	3.681	Klk1	kallikrein 9
1419437_at	3.656	Sim2	single-minded 2
1421605_a_at	3.634	Aqp9	aquaporin 9
1420451_at	3.585	Accn5	amiloride-sensitive cation channel 5, intestinal
1422929_s_at	3.524	Atoh7	atonal homolog 7 (Drosophila)
1417812_a_at	3.407	Lamb3	laminin, beta 3
1421255_a_at	3.377	Cabp1	calcium binding protein 1
1417327_at	3.374	Cav2	caveolin 2
1451955_a_at	3.292	Cacna2d2	calcium channel, voltage-dependent, alpha 2/delta subunit 2
1427004_at	3.105	Fbxo2	F-box only protein 2
1427613_at	3.077	Mcpr1	Transcribed sequence with weak similarity to protein ref:NP_081764.1 (M.musculus) RIKEN cDNA 5730493B19 [Mus musculus]
1437543_at	3.045	D3Ertd330e	DNA segment, Chr 3, ERATO Doi 330, expressed
1425982_a_at	3.038	Wrn	Werner syndrome homolog (human)
1432006_at	3.004	Ap2a2	Mus musculus adult male tongue cDNA, RIKEN full-length enriched library, clone:2310041F10 product:adaptor protein complex AP-2, alpha 2 subunit, full insert sequence.
1422423_at	2.937	Magea2	synonym: Mage-a7; Mus musculus melanoma antigen, family A, 7 (Magea7), mRNA.
1421929_at	2.908	Epha4	Eph receptor A4
1425450_at	2.901	Chi3l3	chitinase 3-like 4
1450529_at	2.872	H2-M9	histocompatibility 2, M region locus 9
1420410_at	2.782	Nr5a2	nuclear receptor subfamily 5, group A, member 2
1455758_at	2.776	Prkcc	protein kinase C, gamma
1420228_at	2.761		AV240479 RIKEN full-length enriched, 10 day neonate skin Mus musculus cDNA clone 4732441A12 3', mRNA sequence.
1419540_at	2.702	Fthl17	ferritin, heavy polypeptide-like 17
1422866_at	2.677	Col13a1	procollagen, type XIII, alpha 1
1448017_at	2.66	A430103N23Rik	BB654971 RIKEN full-length enriched, 9 days embryo Mus musculus cDNA clone D030018E03 5', mRNA sequence.
1424084_at	2.656	Rod1	BB519382 RIKEN full-length enriched, 16 days neonate heart Mus musculus cDNA clone D830035N10 3' similar to AB023966 Rattus norvegicus mRNA for Rod1, mRNA sequence.
1422758_at	2.647	Chst2	carbohydrate sulfotransferase 2
1449927_at	2.603	S100a5	S100 calcium binding protein A5
1451345_at	2.499	Mtap	methylthioadenosine phosphorylase
1451827_a_at	2.481	Nox4	NADPH oxidase 4
1419161_a_at	2.436	Nox4	NADPH oxidase 4
1451839_a_at	2.414	Pde7a	phosphodiesterase 7A
1420961_a_at	2.373	Ivns1abp	influenza virus NS1A binding protein
1419146_a_at	2.371	Gck	glucokinase
1428019_at	2.264	4932425I24Rik	RIKEN cDNA 4932425I24 gene
1434400_at	2.258	Tgif2	TGFB-induced factor 2
1438468_at	2.237	Pramel4	Similar to PRAMEl4 (LOC384075), mRNA
1433658_x_at	2.218	Pcbp4	poly(rC) binding protein 4
1449054_a_at	2.202	Pcbp4	poly(rC) binding protein 4
1424764_at	2.135	AI843918	expressed sequence AI843918
1422143_at	2.123	Akap7	A kinase (PRKA) anchor protein 7
1425272_at	2.106	Emp2	epithelial membrane protein 2
1449706_s_at	2.102	Nr5a2	nuclear receptor subfamily 5, group A, member 2
1460629_at	2.058	Trim16	tripartite motif protein 16
1449055_x_at	2.025	Pcbp4	poly(rC) binding protein 4

## Sheet: Sheet E.
Clustering and IPA classification of the differentially expressed genes in tumors caused by STAT5ca and STAT5∆750 variants.
Category	Process	Process Annotation	Significance	# Molecules	Molecules
cluster 1
Amino Acid Metabolism, Post-Translational Modification, Small Molecule Biochemistry	modification	modification of amino acids	0.041	5	GRK4, IL17A, PTPN5, ST8SIA1, TEC
Behavior	behavior	behavior	0.0221	5	COMT, KCNJ6, OPRL1, PPYR1, ST8SIA1
Hematological System Development and Function	hematopoiesis	hematopoiesis	0.041	5	CSF2RA (includes EG:1438), IL17A, KLF1, SELP, TEC
Neurological Disease	neurological disorder	neurological disorder	0.00533	10	ADRA2C, ATCAY, COMT, FCMD, HLA-DRB1, HTR7, KCNJ6, OPRL1, PTAFR, ST8SIA1
cluster 2
Cancer	apoptosis	apoptosis of breast cancer cell lines	0.00484	5	ADM, CYR61, DDIT4, ITGB1, TGFB2
	benign tumor	benign tumor	0.00517	5	FABP5, IGF2, SCGB1A1, TNFRSF12A, VEGFA
	binding	binding of tumor cell lines	0.000185	6	IGF2, ITGA3, ITGB1, LAMA5, PVR, VEGFA
	cell death	cell death of breast cancer cell lines	0.00138	6	ADM, CYR61, DDIT4, ITGB1, TGFB2, VEGFA
	cell movement	cell movement of tumor cell lines	0.00718	7	CYR61, IGF2, ITGA3, ITGB1, LAMA5, PVR, VEGFA
	cell stage	cell stage of tumor cell lines	0.00561	6	CCNB1, CYR61, IGF2, ITGB1, KIF23, RBBP8
	invasion	invasion of cell lines	0.000464	8	ADM, FABP5, IGF2, ITGA3, ITGB1, LAMA5, SCGB1A1, VEGFA
		invasion of tumor cell lines	0.000822	7	ADM, FABP5, IGF2, ITGA3, ITGB1, LAMA5, VEGFA
	migration	migration of tumor cell lines	0.00481	6	CYR61, IGF2, ITGB1, LAMA5, PVR, VEGFA
Carbohydrate Metabolism	metabolic process	metabolic process of carbohydrate	0.00763	6	B3GALT1, B3GAT1, FABP5, GCNT2, IGF2, ITGB1
	synthesis	synthesis of carbohydrate	0.000861	5	B3GALT1, B3GAT1, GCNT2, IGF2, TGFB2
Cardiovascular System Development and Function	angiogenesis	angiogenesis	0.00248	7	CYR61, IGF2, ITGB1, LAMA5, TGFB2, TNFRSF12A, VEGFA
	cell movement	cell movement of endothelial cells	4.67e-06	8	CYR61, IGF2, ITGA3, ITGB1, PRL2C2, TGFB2, TNFRSF12A, VEGFA
	proliferation	proliferation of endothelial cells	0.000645	5	CAV2, IGF2, ITGB1, TGFB2, VEGFA
Cell Cycle	cell division process	cell division process of cells	0.00802	13	ADM, CCNB1, CYR61, IGF2, ITGB1, JOSD3, KIF23, NANOG, PCGF6, PVR, RBBP8, TGFB2, VEGFA
	cell stage	cell stage of tumor cell lines	0.00561	6	CCNB1, CYR61, IGF2, ITGB1, KIF23, RBBP8
Cell Death	cell death	cell death of breast cancer cell lines	0.00138	6	ADM, CYR61, DDIT4, ITGB1, TGFB2, VEGFA
Cell Morphology	cell spreading	cell spreading of eukaryotic cells	0.00168	5	ITGA3, ITGB1, LAMA5, PVR, VEGFA
	morphogenesis	morphogenesis of cells	0.00447	8	CYR61, ITGA3, ITGA8 (includes EG:8516), ITGB1, LAMA5, PVR, TGFB2, VEGFA
	outgrowth	outgrowth of plasma membrane projections	0.00257	6	ITGA3, ITGB1, PRPH, TNFRSF12A, VCAN, VEGFA
Cell-To-Cell Signaling and Interaction	activation	activation of cells	0.00591	9	ADM, IGF2, ITGA3, ITGB1, NDRG1, TGFB2, TNFRSF11B, TNFRSF12A, VEGFA
	binding	binding of cell lines	8.96e-05	8	CYR61, IGF2, ITGA3, ITGB1, LAMA5, PVR, SCT, VEGFA
	communication	communication of cells	0.00651	6	ADM, FGFBP1, ITGA3, ITGB1, TGFB2, WNT7B
Cellular Assembly and Organization	formation	formation of plasma membrane projections	3.95e-06	9	CYR61, ITGA3, ITGB1, KIF23, LAMA5, PVR, RIN1, TNFRSF12A, VEGFA
Cellular Development	development	development of cells	0.00136	14	CUGBP1, CYR61, IGF2, ITGA3, ITGA8 (includes EG:8516), ITGB1, LAMA5, PVR, RORB, TGFB2, TNFRSF11B, VCAN, VEGFA, WNT7B
	developmental process	developmental process of epithelial cells	0.00237	6	FABP5, IGF2, ITGB1, LAMA5, TGFB2, VEGFA
	morphogenesis	morphogenesis of cells	0.00447	8	CYR61, ITGA3, ITGA8 (includes EG:8516), ITGB1, LAMA5, PVR, TGFB2, VEGFA
Cellular Growth and Proliferation	formation	formation of eukaryotic cells	0.000348	7	HSD3B2 (includes EG:3284), IGF2, ITGB1, KIF23, TNFRSF11B, TNFRSF12A, VEGFA
	proliferation	proliferation of epithelial cells	0.00443	5	ITGA3, ITGB1, LAMA5, VDR, VEGFA
		proliferation of eukaryotic cells	0.000357	20	ADM, CAV2, CYR61, FABP5, FGFBP1, FOXK1, GRIA1, IGF2, ITGA3, ITGB1, JARID1D, LAMA5, PVR, TGFB2, TNFRSF11B, TNFRSF12A, VCAN, VDR, VEGFA, WNT7B
		proliferation of tumor cell lines	0.00488	9	ADM, CYR61, FABP5, FGFBP1, GRIA1, IGF2, VCAN, VDR, VEGFA
Cellular Movement	cell movement	cell movement of eukaryotic cells	0.00125	16	ADM, CYR61, IGF2, ITGA3, ITGB1, LAMA5, PRL2C2, PVR, SCGB1A1, SCT, TGFB2, TMOD3, TNFRSF12A, VCAN, VDR, VEGFA
	invasion	invasion of cell lines	0.000464	8	ADM, FABP5, IGF2, ITGA3, ITGB1, LAMA5, SCGB1A1, VEGFA
	migration	migration of eukaryotic cells	0.00252	13	ADM, CYR61, IGF2, ITGA3, ITGB1, LAMA5, PRL2C2, PVR, TGFB2, TMOD3, TNFRSF12A, VCAN, VEGFA
Embryonic Development	developmental process	developmental process of embryonic tissue	0.00257	7	IGF2, ITGA3, LAMA5, NANOG, NDRG1, VEGFA, WNT7B
Nervous System Development and Function	growth	growth of neurites	0.0044	6	ITGA3, ITGB1, PRPH, TNFRSF12A, VCAN, VEGFA
Organ Development	organogenesis	organogenesis	0.00326	9	ADM, IGF2, ITGB1, LAMA5, TGFB2, VCAN, VDR, VEGFA, WNT7B
Organismal Development	development	development of organism	0.00189	11	CYR61, GCNT2, IGF2, ITGB1, JARID1D, NANOG, TGFB2, TNFRSF12A, VCAN, VDR, VEGFA
Skeletal and Muscular System Development and Function	development	development of muscle	0.00649	5	FOXK1, IGF2, ITGB1, LAMA5, VEGFA
Tissue Development	development	development of muscle	0.00649	5	FOXK1, IGF2, ITGB1, LAMA5, VEGFA
	developmental process	developmental process of embryonic tissue	0.00257	7	IGF2, ITGA3, LAMA5, NANOG, NDRG1, VEGFA, WNT7B
		developmental process of muscle	0.00232	6	FOXK1, IGF2, ITGB1, LAMA5, PEG3 (includes EG:5178), VEGFA
		developmental process of tissue	0.00206	12	FOXK1, IGF2, ITGA3, ITGB1, LAMA5, NANOG, NDRG1, PEG3 (includes EG:5178), TGFB2, TNFRSF11B, VEGFA, WNT7B
cluster 3
Cancer	apoptosis	apoptosis of tumor cell lines	0.00239	18	CDKN2A, CFLAR, EDG3 (includes EG:1903), EWSR1, FGFR2, GRIA2, HNRNPA1, HSPB1, MAPK1, MAPK8, MAX, PRPF19, RASD1, TMSB10, TPM1, TWIST1, WIF1, XRCC5
	cell death	cell death of tumor cell lines	0.000786	21	CDKN2A, CFLAR, EDG3 (includes EG:1903), EWSR1, FGFR2, GRIA2, HNRNPA1, HSPB1, IFNA16, MAPK1, MAPK8, MAX, MBP, PRPF19, RASD1, TMSB10, TPM1, TWIST1, WASF1, WIF1, XRCC5
	cell movement	cell movement of tumor cell lines	0.017	9	CDKN2A, CNN1, EDG3 (includes EG:1903), GRIA2, LAMA3, MAPK8, PLEKHC1, PTN, TWIST1
	developmental process	developmental process of tumor cell lines	0.00144	18	CCND2, CDKN2A, CNTFR, EDG3 (includes EG:1903), ELAVL3, FGFR2, GNAO1, MAPK1, MAPK8, MAX, PTN, RASD1, RRAD, SH2B2, TMSB10, TPM1, TRG@, XRCC5
	growth	growth of tumor	0.0151	5	CDKN2A, FGFR2, PSCA, RRAD, TPM1
		growth of tumor cell lines	0.0138	13	CDKN2A, CNTFR, FGFR2, MAPK1, MAPK8, MAX, PTN, RASD1, RRAD, TMSB10, TPM1, TRG@, XRCC5
	transformation	transformation of cells	0.0188	10	CCND2, CDKN2A, EWSR1, FGFR2, GLI2, MAPK1, MAPK8, MAX, MNT, PTN
Carbohydrate Metabolism	transport	transport of carbohydrate	0.00302	5	ABCC9, AQP7, KLF15, SORBS1, STXBP4
Cell Cycle	cell division process	cell division process of eukaryotic cells	0.00432	16	CCND2, CDKN2A, DBF4, EWSR1, FGFR2, GLI2, KIFC1, MAPK1, MAPK8, MAX, MNT, PTN, RAPGEF3, RRAD, SSTR4, XRCC5
Cell Death	apoptosis	apoptosis	0.00326	32	2010109I03RIK, AQP7, CCND2, CDKN2A, CFLAR, EDAR, EDG3 (includes EG:1903), EWSR1, FGFR2, GJA7, GNAO1, GRIA2, HNRNPA1, HSPB1, JAG2, MAPK1, MAPK8, MAX, MNT, PEG3 (includes EG:5178), PRPF19, PTN, RASD1, RBBP4, RGS4, TBXA2R, TCF7, TMSB10, TPM1, TWIST1, WIF1, X
	cell death	cell death	0.00135	37	2010109I03RIK, AQP7, CCND2, CDKN2A, CFLAR, CNTFR, EDAR, EDG3 (includes EG:1903), EWSR1, FGFR2, GJA7, GNAO1, GRIA2, HNRNPA1, HSPB1, IFNA16, JAG2, MAPK1, MAPK8, MAX, MBP, MNT, PEG3 (includes EG:5178), PRPF19, PSCA, PTN, RASD1, RBBP4, RGS4, TBXA2R, TCF7, TMS
		cell death of tumor cell lines	0.000786	21	CDKN2A, CFLAR, EDG3 (includes EG:1903), EWSR1, FGFR2, GRIA2, HNRNPA1, HSPB1, IFNA16, MAPK1, MAPK8, MAX, MBP, PRPF19, RASD1, TMSB10, TPM1, TWIST1, WASF1, WIF1, XRCC5
	survival	survival of eukaryotic cells	0.000669	17	ADK, CDKN2A, CNTFR, EDG3 (includes EG:1903), GFRA2, HSPB1, JAG2, LAMA3, MAPK1, MAPK8, PEG3 (includes EG:5178), PTN, RBBP4, SLC1A2, TCF7, TWIST1, XRCC5
Cell Morphology	shape change	shape change	0.00227	12	CDKN2A, EDG3 (includes EG:1903), FOXF1, FOXJ1, GLI2, HSPB1, LAMA3, MAPK1, PIP5K1A, RGS4, RRAD, WASF1
	transformation	transformation of cells	0.0188	10	CCND2, CDKN2A, EWSR1, FGFR2, GLI2, MAPK1, MAPK8, MAX, MNT, PTN
Cell Signaling	mobilization	mobilization of calcium	0.00669	9	EDG3 (includes EG:1903), GNAO1, HLA-A, MBP, RAPGEF3, RAPGEF4, RGS4, TBXA2R, TRG@
Cellular Assembly and Organization	formation	formation of filaments	0.0113	7	GNAO1, MAPK8, MBP, SORBS1, TPM1, TPM2, WASF1
Cellular Development	development	development of cells	4.12e-06	26	BPGM, CDKN2A, DDX25, EBF2, EDG3 (includes EG:1903), EWSR1, FGFR2, FOXF1, FOXJ1, GFRA2, GJA7, GLI2, HSPB1, LAMA3, LHX6, MAPK1, MNT, OLFM3, PIP5K1A, PTN, RGS4, RRAD, TCF7, TRG@, WASF1, XRCC5
		development of lymphocytes	0.00355	7	EWSR1, LAMA3, MAPK1, MNT, TCF7, TRG@, XRCC5
		development of neurons	0.00139	5	EBF2, GFRA2, GLI2, LHX6, PTN
	differentiation	differentiation of cells	0.00217	23	CCND2, CDKN2A, CNTFR, ELAVL3, EWSR1, FGFR2, GLI2, GNAO1, JAG2, JARID1D, LMX1A, MAPK1, MAPK8, MAX, MBP, MCOLN3, PRPF19, SH2B2, SLC1A2, TRG@, TWIST1, TYRP1, XRCC5
		differentiation of neurons	0.000112	9	CNTFR, ELAVL3, GLI2, LMX1A, MAPK1, MAPK8, MCOLN3, PRPF19, SLC1A2
		differentiation of lymphocytes	0.011	7	CDKN2A, JAG2, JARID1D, MAPK8, MBP, TRG@, XRCC5
	morphogenesis	morphogenesis of cells	0.002	12	CDKN2A, EDG3 (includes EG:1903), FOXF1, FOXJ1, GLI2, HSPB1, LAMA3, MAPK1, PIP5K1A, RGS4, RRAD, WASF1
Cellular Growth and Proliferation	growth	growth of cell lines	0.00543	17	CDKN2A, CNTFR, EWSR1, FGFR2, GNAO1, HRASLS, MAPK1, MAPK8, MAX, PTN, RASD1, RRAD, TMSB10, TPM1, TPM2, TRG@, XRCC5
		growth of tumor cell lines	0.0138	13	CDKN2A, CNTFR, FGFR2, MAPK1, MAPK8, MAX, PTN, RASD1, RRAD, TMSB10, TPM1, TRG@, XRCC5
	proliferation	proliferation of cells	0.000485	35	AQP7, CCND2, CDKN2A, CFLAR, CNN1, CNTFR, DBF4, EDG3 (includes EG:1903), FGFR2, FOXF1, FOXJ1, GLI2, GPR172B, JAG2, JARID1D, LAMA3, LIPG, MAPK1, MAPK8, MAX, MBP, MNT, PRPF19, PTN, RAPGEF3, RBBP4, RGS4, SH2B2, SLC1A2, SSTR4, TBXA2R, TCF7, TRG@, TYRP1, XRCC5
		proliferation of blood cells	0.00366	13	CCND2, CDKN2A, CFLAR, FOXJ1, JAG2, JARID1D, MAPK8, MBP, MNT, TCF7, TRG@, TYRP1, XRCC5
		proliferation of epithelial cells	0.0113	6	FGFR2, FOXF1, LAMA3, MAPK8, PTN, RGS4
DNA Replication, Recombination, and Repair	metabolism	metabolism of DNA	0.0129	8	CDKN2A, DBF4, GLI2, HNRNPA1, HSPB1, LHX6, MAPK8, XRCC5
	synthesis	synthesis of DNA	0.00287	10	ADK, CCND2, CDKN2A, GLI2, GNAO1, HNRNPA1, MAPK8, RGS4, RRAD, TBXA2R
Embryonic Development	cell death	cell death of embryonic cell lines	0.0191	5	CFLAR, HSPB1, IFNA16, MAPK8, RGS4
	development	development of embryonic tissue	0.00236	9	EDAR, FGFR2, FOXF1, GJA7, GLI2, HOXD11, JAG2, MAX, TCF7
Immune Response	proliferation	proliferation of leukocytes	0.00508	12	CCND2, CDKN2A, CFLAR, FOXJ1, JARID1D, MAPK8, MBP, MNT, TCF7, TRG@, TYRP1, XRCC5
Lipid Metabolism	quantity	quantity of lipid	0.0076	9	AQP7, GFRA2, GNAO1, LIPG, MAPK8, MBP, PHGDH, RRAD, SAA4
Molecular Transport	mobilization	mobilization of calcium	0.00669	9	EDG3 (includes EG:1903), GNAO1, HLA-A, MBP, RAPGEF3, RAPGEF4, RGS4, TBXA2R, TRG@
Nervous System Development and Function	differentiation	differentiation of neurons	0.000112	9	CNTFR, ELAVL3, GLI2, LMX1A, MAPK1, MAPK8, MCOLN3, PRPF19, SLC1A2
Skeletal and Muscular System Development and Function	contraction	contraction of muscle	5.34e-06	10	CNN1, GJA7, GNAO1, KCNJ12, PDE4B, SSPN, TBXA2R, TNNI1, TPM1, TPM2
	development	development of skeleton	0.00222	8	EVC, FGFR2, GLI2, HOXD11, JAG2, MAPK8, PTN, TWIST1
Tissue Morphology	contraction	contraction of tissue	7.34e-06	10	CNN1, GJA7, GNAO1, KCNJ12, PDE4B, SSPN, TBXA2R, TNNI1, TPM1, TPM2
cluster 4
Cancer	cell movement	cell movement of tumor cell lines	0.0228	5	GJA1, LAMB3, LAMC2, MET, PRKCG
Cellular Growth and Proliferation	proliferation	proliferation of cell lines	0.0234	8	CAV2, FBXO2, GALR2, GJA1, MET, NOX4, PCBP4, WRN
Cellular Movement	cell movement	cell movement of tumor cell lines	0.0228	5	GJA1, LAMB3, LAMC2, MET, PRKCG
Dermatological Diseases and Conditions	dermatological disorder	dermatological disorder	0.0365	5	COL13A1, IL5RA, KRT2, LAMB3, LAMC2
Organismal Development	development	development of organism	0.0237	7	CHST2, GALR2, GJA1, HIST1H1E, MET, NR5A2, SIM2
	developmental process	developmental process of organism	0.00917	9	CACNA2D2, CHST2, GALR2, GJA1, HIST1H1E, MET, NR5A2, SIM2, WRN

## Sheet: Sheet F.
A list of specifically affected genes and those that were differentially expressed in each of the tumor sets relative to the mammary gland.
Specifically affected by the BLG/STAT5Δ750 transgene				Specifically affected by the BLG/STAT5ca transgene				Differentially expressed genes
Affymetrix I.D.	Fold change (BLG/STAT5Δ750/ BLG/STAT5ca)	Gene name	Description	Affymetrix I.D.	Fold change (delta/ca)	Gene name	Description	Affymetrix I.D.	Fold change (BLG/STAT5Δ750/ BLG/STAT5ca)	Gene name	Description
1427760_s_at	17.67	Mrpplf4	proliferin	1427344_s_at	18.65	Rasd2	RIKEN cDNA 4930526B11 gene	1422990_at	22.54	Met	met proto-oncogene
1427257_at	11.41	Cspg2	chondroitin sulfate proteoglycan 2	1454714_x_at	10.09	Phgdh	Transcribed sequence with strong similarity to protein sp:Q61753 (M.musculus) SERA_MOUSE D-3-phosphoglycerate dehydrogenase	1448152_at	14.13	Igf2	insulin-like growth factor 2
1417422_at	6.266	Gnmt	glycine N-methyltransferase	1450813_a_at	8.976	Tnni1	troponin I, skeletal, slow 1	1420364_at	8.264	Gpr87	G protein-coupled receptor 87
1438119_at	6.178	Itgb1	BB443308 RIKEN full-length enriched, 9 days embryo Mus musculus cDNA clone D030040I17 3' similar to Y00769 Murine mRNA for integrin beta subunit, mRNA sequence.	1460238_at	8.071	Msln	mesothelin	1452090_a_at	7.693	Olfm3	olfactomedin 3
1420027_at	5.907	C80171	Transcribed sequences	1416211_a_at	7.2	Ptn	pleiotrophin	1419724_at	7.053	Edar	ectodysplasin-A receptor
1427154_at	5.486	Krt2-17	keratin complex 2, basic, gene 17	1427279_at	6.883	1700024K14Rik	RIKEN cDNA 1700024K14 gene	1449806_at	4.785		vc51d03.r1 Knowles Solter mouse 2 cell Mus musculus cDNA clone IMAGE:778085 3', mRNA sequence.
1452543_a_at	5.39	Scgb1a1	secretoglobin, family 1A, member 1 (uteroglobin)	1426140_x_at	5.881	Klra5	killer cell lectin-like receptor, subfamily A, member 6	1451759_at	3.832	Masp2	mannan-binding lectin serine protease 2
1417356_at	5.198	Peg3	paternally expressed 3	1460661_at	5.833	Edg3	endothelial differentiation, sphingolipid G-protein-coupled receptor, 3	1452553_at	3.83		Clone IMAGE:6494162, mRNA
1451578_at	4.941	4933417K04Rik	RIKEN cDNA 4933417K04 gene	1449102_at	5.788	Ebf2	early B-cell factor 2	1439028_at	3.693	1810045K17Rik	mb43g04.x1 Soares mouse p3NMF19.5 Mus musculus cDNA clone IMAGE:332214 3', mRNA sequence.
1421759_a_at	4.049	Foxk1	forkhead box K1	1446086_s_at	5.48	Gli2	GLI-Kruppel family member GLI2	1420701_at	3.681	Klk1	kallikrein 9
1427635_at	4.02	Kif5c	kinesin family member 5A	1415861_at	5.352	Tyrp1	tyrosinase-related protein 1	1437746_at	3.646	Lrrtm1	AV333542 RIKEN full-length enriched, adult male medulla oblongata Mus musculus cDNA clone 6330548G06 3', mRNA sequence.
1420891_at	3.829	Wnt7b	wingless-related MMTV integration site 7B	1452077_at	4.564	Ddx3y	DEAD (Asp-Glu-Ala-Asp) box polypeptide 3, Y-linked	1450600_at	3.58	Olfr1507	gene for odorant receptor MOR10
1422206_at	3.675	B3galt1	UDP-Gal:betaGlcNAc beta 1,3-galactosyltransferase, polypeptide 1	1425687_at	4.481	Cflar	601087844F1 NCI_CGAP_Mam5 Mus musculus cDNA clone IMAGE:3482554 5', mRNA sequence.	1460508_at	3.554	Mrpl1	mitochondrial ribosomal protein L1
1421742_at	3.475	Gdi2	guanosine diphosphate (GDP) dissociation inhibitor 2	1420545_a_at	4.298	Chn1	chimerin (chimaerin) 1	1422929_s_at	3.524	Atoh7	atonal homolog 7 (Drosophila)
1460305_at	3.219	Itga3	integrin alpha 3	1448254_at	4.21	Ptn	pleiotrophin	1452562_at	3.237	Jarid1d	jumonji, AT rich interactive domain 1D (Rbp2 like)
1450263_at	3.181	Pcdhb5	protocadherin beta 5	1421620_at	4.205	Il5ra	interleukin 5 receptor, alpha	1420217_x_at	3.054		BB556127 RIKEN full-length enriched, 2 days pregnant adult female ovary Mus musculus cDNA clone E330022K16 3', mRNA sequence.
1420892_at	3.024	Wnt7b	wingless-related MMTV integration site 7B	1430290_at	4.135	Rps15a	Transcribed sequence with strong similarity to protein sp:P39027 (H.sapiens) RS1A_HUMAN 40S ribosomal protein S15a	1420410_at	2.782	Nr5a2	nuclear receptor subfamily 5, group A, member 2
1425955_at	2.865	Cav2	caveolin 2	1417917_at	4.111	Cnn1	calponin 1	1420228_at	2.761		AV240479 RIKEN full-length enriched, 10 day neonate skin Mus musculus cDNA clone 4732441A12 3', mRNA sequence.
1454120_a_at	2.806	Rnf134	ring finger protein 134	1420525_a_at	3.947	Otc	ornithine transcarbamylase	1425203_at	2.743	2810457M08Rik	Hypothetical gene supported by NM_030242 (LOC380624), mRNA
1424507_at	2.551	Rin1	Ras and Rab interactor 1	1420574_at	3.903	1700065I17Rik	RIKEN cDNA 1700065I17 gene	1422758_at	2.647	Chst2	carbohydrate sulfotransferase 2
1416077_at	2.544	Adm	adrenomedullin	1422228_at	3.803	Wnt8a	wingless-related MMTV integration site 8A	1460541_at	2.416	AI643885	expressed sequence AI643885
1454090_at	2.414	Tprt	unnamed protein product; putative trans-prenyltransferase (MGD|MGI:1889278); Mus musculus 11 days embryo whole body cDNA, RIKEN full-length enriched library, clone:2700031G06 product:trans-prenyltransferase, full insert sequence.	1451594_s_at	3.787	Serpinb6c	serine (or cysteine) proteinase inhibitor, clade B, member 6c	1449496_at	2.223	2010109I03Rik	RIKEN cDNA 2010109I03 gene
1420961_a_at	2.373	Ivns1abp	influenza virus NS1A binding protein	1423619_at	3.753	Rasd1	RAS, dexamethasone-induced 1	1418263_at	2.155	Ddx25	DEAD (Asp-Glu-Ala-Asp) box polypeptide 25
1427010_s_at	2.266	Lama5	laminin, alpha 5	1418156_at	3.74	Kcne4	potassium voltage-gated channel, Isk-related subfamily, gene 4	1425582_a_at	2.009	Emcn	endomucin
1416022_at	2.247	Fabp5	fatty acid binding protein 5, epidermal	1418545_at	3.733	Wasf1	WASP family 1	1418701_at	0.492	Comt	catechol-O-methyltransferase
1438133_a_at	2.246	Cyr61	cysteine rich protein 61	1443996_at	3.689		Adult male aorta and vein cDNA, RIKEN full-length enriched library, clone:A530061A19 product:unknown EST, full insert sequence	1428088_at	0.431	2410002I01Rik	RIKEN cDNA 2410002I01 gene
1430512_a_at	2.214	Igbp1b	immunoglobulin (CD79A) binding protein 1b	1426127_x_at	3.565	Klra22	Mus musculus lectin-related NK cell receptor LY49R mRNA, complete cds.	1437037_x_at	0.429	AL033314	BB240087 RIKEN full-length enriched, 3 days neonate thymus Mus musculus cDNA clone A630080E23 3' similar to AB021491 Mus musculus mRNA for p100 co-activator, mRNA sequence.
1429655_at	2.181	4921532K09Rik	RIKEN cDNA 4921532K09 gene	1423501_at	3.315	Max	Max protein	1427217_at	0.346	3732412P20Rik	hypothetical protein 3732412P20
1448820_a_at	2.18	Eif2s2	eukaryotic translation initiation factor 2, subunit 2 (beta)	1424626_at	3.256	2010003K11Rik	RIKEN cDNA 2010003K11 gene	1425130_a_at	0.273	Ptpn5	protein tyrosine phosphatase, non-receptor type 5
1450986_at	2.113	Nol5	nucleolar protein 5	1422423_at	2.937	Magea2	synonym: Mage-a7; Mus musculus melanoma antigen, family A, 7 (Magea7), mRNA.	1436462_at	0.259	3100002L24Rik	UI-M-DJ1-btz-g-02-0-UI.s1 NIH_BMAP_DJ1 Mus musculus cDNA clone UI-M-DJ1-btz-g-02-0-UI 3', mRNA sequence.
1425932_a_at	2.109	Cugbp1	CUG triplet repeat, RNA binding protein 1	1425291_at	2.914	Foxj1	forkhead box J1	1425688_a_at	0.247	Dpys	dihydropyrimidinase
1449862_a_at	2.076	Pi4k2b	phosphatidylinositol 4-kinase type 2 beta	1448031_at	2.89	AW050213	mw31f08.r1 Soares mouse 3NME12 5 Mus musculus cDNA clone IMAGE:672327 5', mRNA sequence.	1425355_at	0.193	BC018371	cDNA sequence BC018371
1451100_a_at	2.019	Cdv3	carnitine deficiency-associated gene expressed in ventricle 3	1418785_at	2.889	Mapk8ip2	mitogen-activated protein kinase 8 interacting protein 2
1453578_at	0.484	Pter	phosphotriesterase related	1424470_a_at	2.85	Rapgef3	Rap guanine nucleotide exchange factor (GEF) 3
1449392_at	0.456	Hsd17b1	hydroxysteroid (17-beta) dehydrogenase 1	1420931_at	2.776	Mapk8	mitogen activated protein kinase 8
1460204_at	0.455	Tec	cytoplasmic tyrosine kinase, Dscr28C related (Drosophila)	1418144_a_at	2.714	Pip5k1b	phosphatidylinositol-4-phosphate 5-kinase, type 1 beta
1416117_at	0.449	Orc3l	601768012F1 NCI_CGAP_Lu29 Mus musculus cDNA clone IMAGE:3987482 5', mRNA sequence.	1449094_at	2.661	Gja7	gap junction membrane channel protein alpha 7
1433867_at	0.398	1810030O07Rik	RIKEN cDNA 1810030O07 gene	1451934_at	2.576	H2-K1	histocompatibility 2, K region
1416795_at	0.388	Cryl1	crystallin, lamda 1	1419568_at	2.53	Mapk1	mitogen activated protein kinase 1
1422248_at	0.368	Irs4	insulin receptor substrate 4	1419541_at	2.507	4930403L05Rik	RIKEN cDNA 4930403L05 gene
1449752_at	0.352	4930422J18Rik	RIKEN cDNA 4930422J18 gene	1456521_at	2.384		Transcribed sequences
1418148_at	0.344	Abhd1	abhydrolase domain containing 1	1425578_a_at	2.3	Gfra2	glial cell line derived neurotrophic factor family receptor alpha 2
1416822_at	0.342	Es2el	expressed sequence 2 embryonic lethal	1420783_at	2.178	4931412G03Rik	RIKEN cDNA 4931412G03 gene
1449572_at	0.291	Trhr	thyrotropin releasing hormone receptor	1452524_a_at	2.104	Elavl3	ELAV (embryonic lethal, abnormal vision, Drosophila)-like 3 (Hu antigen C)
1447997_s_at	0.285		H3048D08-3 NIA Mouse 15K cDNA Clone Set Mus musculus cDNA clone H3048D08 3', mRNA sequence.	1418663_at	2.019	Mpdz	multiple PDZ domain protein
1421687_at	0.259	Msmb	beta-microseminoprotein	1460633_at	2.016	Prp19	PRP19/PSO4 homolog (S. cerevisiae)
1422099_a_at	0.257	Oprl	opioid receptor-like	1415864_at	2.01	Bpgm	2,3-bisphosphoglycerate mutase
1418600_at	0.256	Klf1	Kruppel-like factor 1 (erythroid)	1428626_at	2.006	2210402C18Rik	RIKEN cDNA 2210402C18 gene
1422366_at	0.246	V1ra9	synonym: VN7; go_component: cellular_component unknown [goid 0008372] [evidence ND]; go_component: integral to membrane [goid 0016021] [evidence TAS] [pmid 12466851]; go_function: receptor activity [goid 0004872] [evidence ISS] [pmid 11116090]; go_function: pheromone receptor activity [goid 0016503] [evidence ISS] [pmid 12466851]; go_function: rhodopsin-like receptor activity [goid 0001584] [evid…	1420704_at	0.348	Csf2ra	Transcribed sequences
1455748_at	0.219	5930418K15Rik	RIKEN cDNA 5930418K15 gene	1422335_at	0.281	Adra2c	adrenergic receptor, alpha 2c
1418160_at	0.18	Mkrn3	makorin, ring finger protein, 3	1456269_at	0.255	Pramel6	preferentially expressed antigen in melanoma like 6
1456474_at	0.134		vp54d05.r1 Knowles Solter mouse 2 cell Mus musculus cDNA clone IMAGE:1080489 3' similar to TR:P95451 P95451 MATURASE-RELATED PROTEIN. ;, mRNA sequence.
1417025_at	0.126	H2-Eb1	histocompatibility 2, class II antigen E beta
				305
					`

## Sheet: Sheet G.
Set of 14 genes with expression levels that associate the effect of STAT5∆750 with the resulting carcinoma phenotype and the effect of STAT5ca with the papillary adenocarcinoma phenotype.
Affymetrix I.D.	Common	Relative expression	Relative expression	Description
		(STAT5Δ750/STAT5ca)	(Carcinoma/ Papillary ad.)
1450813_a_at	Tnni1	8.976	6.652	troponin I, skeletal, slow 1
1430545_at	AA545217	3.568	3.841	expressed sequence AA545217
1417327_at	Cav2	3.374	3.794	caveolin 2
1421485_at	Ttbk1	2.581	2.925	tau tubulin kinase 1
1426431_at	Jag2	2.234	2.577	AV264681 RIKEN full-length enriched, adult male testis (DH10B) Mus musculus cDNA clone 4930502C11 3' similar to Y14331 Mus musculus partial mRNA for jagged2 protein, clone MB16, mRNA sequence.
1423049_a_at	Tpm1	2.111	2.479	tropomyosin 1, alpha
1425932_a_at	Cugbp1	2.109	2.245	CUG triplet repeat, RNA binding protein 1
1450308_a_at	Xrn1	2.104	2.325	5'-3' exoribonuclease 1
1436965_at	Emilin3	0.484	0.465	lipin 3
1453206_at	Acad9	0.354	0.384	acyl-Coenzyme A dehydrogenase family, member 9
1424796_at	1700054N08Rik	0.32	0.234	RIKEN cDNA 1700054N08 gene
1452577_at	Igh-VJ558	0.247	0.268	Clone L2MZB-13.5 immunoglobulin heavy chain variable region mRNA, partial cds
1419017_at	Corin	0.221	0.231	low density lipoprotein receptor-related protein 4
1425355_at	BC018371	0.193	0.295	cDNA sequence BC018371
